# Supplementary material for: Patterns of introgression vary within an avian hybrid zone
Source: BMC Ecol Evol. 2021 Jan 28;21:14. doi: 10.1186/s12862-021-01749-1 (PMC7853311; doi:10.1186/s12862-021-01749-1)
Supplement: Supplementary file 4 — Additional file 4. Paternity SNP panel (589) for hybrid zone center individuals. [file 12862_2021_1749_MOESM4_ESM.txt]

	45_50	66_23	76_8	85_85	90_25	93_11	4346_19	97_71	99_81	4203_42	35_31	39_36	41_68	48_35	4237_17	53_24	56_37	68_26	71_28	4300_40	1463_17	1482_65	1455_27	1468_32	303_27	273_54	4791_19	107_88	152_8	155_63	110_19	161_67	201_43	204_42	190_74	196_16	226_37	250_61	247_11	258_58	261_26	5220_26	417_27	423_57	430_20	438_33	5223_59	5232_25	450_25
2631_21273_PB_AHY_F_2017	1	1	2	1	2	2	2	1	2	2	3	2	3	2	2	1	2	3	3	1	2	3	2	4	3	1	2	2	2	1	2	2	3	2	3	4	3	3	3	1	4	2	3	3	2	3	1	4	3
2631_21273_PB_AHY_F_2017	1	1	2	3	2	2	2	1	2	2	3	2	3	2	2	1	2	3	3	1	2	3	2	4	3	1	2	2	4	1	2	2	3	2	3	4	3	4	3	1	4	2	3	3	2	3	1	4	3
2631_21312_MQ_AHY_M_2017	1	1	2	1	2	2	4	1	2	2	3	2	1	2	2	1	3	1	3	1	2	1	2	4	3	1	2	2	4	3	2	3	3	2	3	4	3	4	3	1	4	2	3	3	2	3	1	4	3
2631_21312_MQ_AHY_M_2017	1	1	4	1	4	2	4	1	2	2	3	2	1	2	2	1	3	3	3	1	2	3	2	4	3	1	2	2	4	3	2	3	3	2	3	4	3	4	3	1	4	2	3	3	2	3	1	4	3
2721-17460_PB_AHY_M_2017	1	1	2	1	0	0	4	1	2	2	3	2	3	2	2	1	3	1	3	1	2	3	2	4	3	1	2	2	4	0	2	3	3	2	3	2	3	3	3	1	4	2	3	0	2	3	1	4	3
2721-17460_PB_AHY_M_2017	1	1	4	1	0	0	4	1	2	2	3	2	3	2	2	1	3	1	3	1	2	3	2	4	3	1	2	2	4	0	2	3	3	2	3	4	3	4	3	1	4	2	4	0	2	3	1	4	3
2721-17469_PB_AHY_F_2017	1	1	2	3	0	2	2	1	2	2	3	2	3	2	2	1	2	3	3	1	2	3	2	4	3	1	2	2	2	1	2	2	3	2	3	4	3	3	3	1	4	2	3	0	2	3	1	4	3
2721-17469_PB_AHY_F_2017	1	1	2	3	0	2	2	1	2	2	3	2	3	2	2	1	2	3	3	1	2	3	4	4	3	1	2	2	4	1	2	2	3	2	3	4	3	4	3	1	4	2	3	0	2	3	1	4	3
2721-17473_PB_AHY_F_2017	1	1	2	1	2	2	4	1	2	2	3	1	1	2	2	1	3	1	3	1	2	3	2	4	3	1	2	2	4	1	2	3	3	2	3	2	3	3	2	1	4	2	3	3	2	3	1	4	3
2721-17473_PB_AHY_F_2017	1	1	2	1	2	2	4	1	2	2	3	2	1	2	2	1	3	1	3	1	2	3	2	4	3	1	2	2	4	3	2	3	3	2	3	4	3	4	3	1	4	2	3	3	3	3	1	4	3
2721-17477_PB_L_013_2017	1	1	2	3	2	2	2	1	2	2	3	2	3	2	2	1	2	3	3	1	2	3	2	4	3	1	2	2	4	1	2	2	3	2	3	4	3	3	3	1	4	2	3	3	2	3	1	4	3
2721-17477_PB_L_013_2017	1	1	2	3	2	2	2	1	2	2	3	2	3	2	2	1	2	3	3	1	2	3	2	4	3	1	2	2	4	1	2	3	3	2	3	4	3	4	3	1	4	2	3	3	2	3	1	4	3
2721-17478_PB_L_013_2017	1	1	2	1	2	2	4	1	2	2	3	2	1	0	2	1	2	3	3	1	2	3	2	4	3	1	2	2	2	1	2	2	3	2	3	4	3	3	3	1	4	2	3	3	2	3	1	4	3
2721-17478_PB_L_013_2017	1	1	4	1	2	2	4	3	2	2	3	2	3	0	2	1	3	3	3	1	2	3	2	4	3	1	2	2	4	1	2	2	3	2	3	4	3	4	3	1	4	2	3	3	2	3	1	4	3
2721-17480_PB_L_010_2017	1	1	2	3	2	2	2	1	2	2	3	2	0	2	2	1	2	3	3	1	2	3	2	4	3	1	2	2	4	1	2	2	3	2	3	4	3	3	3	1	4	2	3	3	2	3	1	4	3
2721-17480_PB_L_010_2017	1	1	2	3	2	2	2	1	2	2	3	2	0	2	2	1	3	3	3	1	2	3	2	4	3	1	2	2	4	1	4	2	3	2	3	4	3	4	3	1	4	2	3	3	2	3	1	4	3
2721-17482_PB_L_010_2017	1	1	2	1	2	2	2	1	2	2	3	2	3	2	2	1	2	3	3	1	2	3	2	4	3	1	2	2	2	1	2	3	3	2	3	4	3	3	3	1	4	2	3	3	2	3	1	4	3
2721-17482_PB_L_010_2017	1	1	2	3	2	2	2	1	2	2	3	2	3	2	2	1	3	3	3	1	2	3	2	4	3	1	2	2	4	1	2	3	3	2	3	4	3	4	3	1	4	2	3	3	2	3	1	4	3
2721-17483_PB_L_010_2017	1	1	2	1	2	2	2	1	2	2	3	2	3	0	2	1	2	3	3	1	2	3	2	4	3	1	2	2	4	3	2	2	3	2	3	4	3	3	2	1	4	2	3	3	2	0	1	4	3
2721-17483_PB_L_010_2017	1	1	2	3	2	2	2	1	2	2	3	2	3	0	2	1	3	3	3	1	2	3	2	4	3	1	2	2	4	3	2	3	3	2	3	4	3	4	3	1	4	2	3	3	2	0	1	4	3
2721-17484_PB_L_010_2017	1	1	2	1	0	2	2	1	2	2	3	2	0	0	2	1	2	1	3	1	2	3	2	4	3	1	2	2	2	0	2	2	3	2	3	4	3	4	3	1	4	2	3	0	2	3	1	4	3
2721-17484_PB_L_010_2017	1	1	2	3	0	2	2	1	2	2	3	2	0	0	2	1	3	3	3	1	2	3	2	4	3	1	2	2	4	0	2	3	3	2	3	4	3	4	3	1	4	2	3	0	2	3	1	4	3
2721-17485_PB_L_008_2017	1	1	2	1	2	2	2	1	2	2	3	2	3	2	2	1	2	3	3	1	2	3	2	4	3	1	2	2	2	1	2	2	3	2	3	4	3	3	3	1	4	2	3	0	2	3	1	4	3
2721-17485_PB_L_008_2017	1	1	2	1	2	2	2	1	2	2	3	2	3	2	2	1	2	3	3	1	2	3	4	4	3	1	2	2	4	3	2	2	3	2	3	4	3	4	3	1	4	2	3	0	2	3	1	4	3
2721-17486_PB_L_008_2017	1	1	2	1	2	2	2	1	2	2	3	2	3	2	2	1	2	3	3	1	2	3	2	4	3	1	2	2	2	1	2	2	3	2	3	4	3	0	3	1	4	2	3	3	2	3	1	4	3
2721-17486_PB_L_008_2017	1	1	2	1	2	2	2	1	2	2	3	2	3	2	2	1	2	3	3	3	2	3	2	4	3	1	2	2	2	1	4	2	3	2	3	4	3	0	3	1	4	2	3	3	2	3	1	4	3
2721-17487_PB_L_008_2017	1	1	2	3	0	2	2	1	2	2	3	2	0	2	2	1	2	3	3	1	2	3	2	4	3	1	2	2	2	1	2	2	3	2	3	4	3	3	3	1	4	2	3	3	2	3	1	4	3
2721-17487_PB_L_008_2017	1	1	2	3	0	2	2	1	2	2	3	2	0	2	2	1	2	3	3	3	2	3	2	4	3	1	2	2	2	1	4	2	3	2	3	4	3	4	3	1	4	2	3	3	2	3	1	4	3
2721-17490_PB_L_006_2017	1	1	2	3	2	2	2	1	2	2	3	2	3	2	2	1	2	3	3	1	2	3	2	4	3	1	2	2	2	1	2	2	3	2	3	4	3	3	3	1	4	2	3	3	2	3	1	4	3
2721-17490_PB_L_006_2017	1	1	2	3	2	2	2	1	2	2	3	2	3	2	2	1	2	3	3	1	2	3	2	4	3	1	2	2	4	1	2	2	3	2	3	4	3	4	3	1	4	2	3	3	2	3	1	4	3
2721-17492_PB_L_001_2017	1	1	2	3	0	2	2	1	2	2	3	2	3	2	2	1	2	3	3	1	2	3	2	4	3	1	2	2	2	1	2	2	3	2	3	4	3	3	3	1	4	2	3	3	2	3	1	4	3
2721-17492_PB_L_001_2017	1	1	2	3	0	2	2	1	2	2	3	2	3	2	2	1	2	3	3	1	2	3	4	4	3	1	2	2	4	1	2	2	3	2	3	4	3	4	3	1	4	2	3	3	2	3	1	4	3
2721-17499_PB_AHY_M_2017	1	1	2	1	2	2	2	1	2	2	3	2	3	2	2	1	2	3	3	1	2	3	2	4	3	1	2	2	2	1	2	2	3	2	3	4	3	3	3	1	4	2	3	3	2	3	1	4	3
2721-17499_PB_AHY_M_2017	1	1	2	3	2	2	2	1	2	2	3	2	3	2	2	1	2	3	3	1	2	3	2	4	3	1	2	2	4	1	4	2	3	2	3	4	3	4	3	1	4	2	3	3	3	3	1	4	3
2721-17500_PB_AHY_F_2017	1	1	2	1	2	2	2	1	2	2	3	2	3	0	2	1	2	3	3	1	2	3	2	4	3	1	2	2	2	1	2	2	3	2	3	4	3	4	3	1	4	2	3	3	2	3	1	4	3
2721-17500_PB_AHY_F_2017	1	1	2	3	2	2	2	1	2	2	3	2	3	0	2	1	2	3	3	3	2	3	2	4	3	1	2	2	4	1	4	2	3	2	3	4	3	4	3	1	4	2	3	3	2	3	1	4	3
2721-53901_PB_AHY_M_2017	1	1	4	1	0	2	4	1	2	2	3	1	1	0	2	1	3	1	3	1	2	3	2	4	3	1	2	2	4	1	2	2	3	2	3	4	3	0	3	1	4	2	3	3	2	3	1	4	3
2721-53901_PB_AHY_M_2017	1	1	4	1	0	2	4	1	2	2	3	2	3	0	2	1	3	1	3	1	2	3	2	4	3	1	2	2	4	3	2	3	3	4	3	4	3	0	3	1	4	2	3	3	2	3	1	4	3
2721-53902_PB_AHY_M_2017	1	1	2	1	2	2	4	1	2	2	3	1	1	2	2	1	3	1	3	1	2	3	2	4	3	1	2	2	4	3	2	3	3	2	3	4	3	0	3	1	4	2	3	3	2	3	1	4	3
2721-53902_PB_AHY_M_2017	1	1	2	1	2	2	4	1	2	2	3	2	3	2	2	1	3	1	3	1	2	3	2	4	3	1	2	2	4	3	2	3	3	2	3	4	3	0	3	1	4	2	3	3	2	3	1	4	3
2721-53914_PB_AHY_F_2017	1	1	2	1	2	2	4	1	2	2	3	2	1	2	2	1	2	1	3	1	2	3	2	4	3	1	2	2	4	0	2	3	3	2	3	4	3	3	3	1	4	2	3	3	2	3	1	4	3
2721-53914_PB_AHY_F_2017	1	1	4	1	2	2	4	1	2	2	3	2	1	2	2	1	3	1	3	1	2	3	2	4	3	1	2	2	4	0	2	3	3	2	3	4	3	4	3	1	4	2	3	3	2	3	1	4	3
2721-53930_PB_AHY_F_2017	1	1	2	3	2	2	2	1	2	2	3	2	3	2	2	1	2	3	3	1	2	3	2	4	3	1	2	2	4	1	2	2	3	2	3	4	3	3	3	1	4	2	3	3	2	3	1	4	3
2721-53930_PB_AHY_F_2017	1	1	4	3	2	2	2	1	2	2	3	2	3	2	2	1	2	3	3	1	2	3	2	4	3	1	2	2	4	1	2	2	3	2	3	4	3	4	3	1	4	2	3	3	2	3	1	4	3
2721-53935_MQ_L_009_2017	1	1	2	1	0	0	4	1	2	2	3	1	1	2	2	1	3	3	3	1	2	3	2	4	0	1	2	2	4	3	2	3	3	2	3	4	3	0	3	1	4	2	3	1	2	3	1	4	3
2721-53935_MQ_L_009_2017	1	1	4	3	0	0	4	1	2	2	3	2	1	2	2	1	3	3	3	1	2	3	2	4	0	1	2	2	4	3	2	3	3	2	3	4	3	0	3	1	4	2	3	3	2	3	1	4	3
2721-53939_MQ_L_008_2017	1	1	4	1	2	2	4	1	2	2	3	2	1	2	2	1	3	1	3	1	2	3	2	4	3	1	2	2	4	3	2	3	3	2	3	4	3	3	2	1	4	2	3	1	2	3	1	4	3
2721-53939_MQ_L_008_2017	1	1	4	3	2	2	4	1	2	2	3	2	3	2	2	1	3	3	3	1	2	3	2	4	3	1	2	2	4	3	2	3	3	2	3	4	3	4	2	1	4	2	3	3	3	3	1	4	3
2721-53940_PB_L_023_2017	1	1	2	1	2	2	2	1	1	2	3	2	3	0	2	1	2	3	3	1	2	3	2	4	3	1	2	2	4	1	2	2	3	2	3	4	3	0	3	1	4	2	3	3	2	3	1	4	3
2721-53940_PB_L_023_2017	1	1	4	1	2	2	2	1	2	2	3	2	3	0	2	1	3	3	3	3	2	3	2	4	3	1	2	2	4	1	2	3	3	2	3	4	3	0	3	1	4	2	3	3	2	3	1	4	3
2721-53941_PB_L_023_2017	1	1	2	1	0	2	2	1	2	2	3	2	0	0	2	1	2	3	3	1	2	3	2	4	3	1	2	2	4	1	2	0	3	2	3	4	3	3	2	1	4	2	3	3	2	3	1	4	3
2721-53941_PB_L_023_2017	1	1	2	1	0	2	2	1	2	2	3	2	0	0	2	1	2	3	3	3	2	3	2	4	3	1	2	2	4	3	2	0	3	2	3	4	3	4	3	1	4	2	3	3	2	3	1	4	3
2721-53947_PB_L_029_2017	1	1	2	1	0	2	2	1	2	2	3	1	3	2	2	1	2	1	3	1	2	3	2	4	3	1	2	2	2	1	2	2	3	0	3	4	3	3	3	1	4	2	3	0	2	3	1	4	3
2721-53947_PB_L_029_2017	1	1	2	3	0	4	2	1	2	2	3	2	3	2	2	1	2	3	3	1	2	3	2	4	3	1	2	2	4	3	2	3	3	0	3	4	3	4	3	1	4	2	3	0	2	3	1	4	3
2721-53948_PB_L_029_2017	1	1	2	1	2	2	2	1	2	2	3	2	3	0	2	1	2	3	3	1	2	3	2	4	3	1	2	2	4	1	2	2	3	2	3	4	3	4	2	1	4	2	3	3	2	3	1	4	3
2721-53948_PB_L_029_2017	1	1	2	3	2	2	2	1	2	2	3	2	3	0	2	1	2	3	3	1	2	3	2	4	3	1	2	2	4	1	2	3	3	2	3	4	3	4	3	1	4	2	3	3	2	3	1	4	3
2721-53950_PB_L_029_2017	1	1	2	3	0	2	2	1	2	2	3	2	3	2	2	1	2	1	3	1	2	3	2	4	3	1	2	2	4	1	2	2	3	2	3	4	3	4	3	1	4	2	3	3	2	3	1	4	3
2721-53950_PB_L_029_2017	1	1	2	3	0	4	2	1	2	2	3	2	3	2	2	1	2	3	3	1	2	3	2	4	3	1	2	2	4	1	2	2	3	2	3	4	3	4	3	1	4	2	3	3	2	3	1	4	3
2721-53954_PB_L_036_2017	1	1	2	1	2	2	2	1	2	2	3	2	3	2	2	1	2	3	3	1	2	3	2	4	3	1	2	2	2	1	2	2	3	2	3	4	3	4	3	1	4	2	3	3	2	3	1	4	3
2721-53954_PB_L_036_2017	1	1	2	3	2	2	2	1	2	2	3	2	3	2	2	1	2	3	3	1	2	3	2	4	3	1	2	2	4	1	4	2	3	2	3	4	3	4	3	1	4	2	3	3	2	3	1	4	3
2721-53955_PB_L_036_2017	1	1	2	3	2	2	2	1	2	2	3	2	3	2	2	1	2	3	3	1	2	3	2	4	3	1	2	2	4	1	2	3	3	2	3	2	3	3	3	1	4	2	3	3	2	3	1	4	3
2721-53955_PB_L_036_2017	1	1	2	3	2	2	2	1	2	2	3	2	3	2	2	1	2	3	3	1	2	3	2	4	3	1	2	2	4	3	2	3	3	2	3	4	3	4	3	1	4	2	3	3	2	3	1	4	3
2721-53959_PB_L_035_2017	1	1	2	1	2	2	2	1	2	2	3	2	0	2	2	1	2	3	3	1	2	3	2	4	3	1	2	2	2	1	4	2	3	2	3	4	3	0	3	1	4	2	3	3	2	3	1	4	3
2721-53959_PB_L_035_2017	1	1	2	3	2	2	2	1	2	2	3	2	0	2	2	1	2	3	3	1	2	3	2	4	3	1	2	2	4	1	4	2	3	2	3	4	3	0	3	1	4	2	3	3	2	3	1	4	3
2721-53960_PB_L_035_2017	1	1	2	1	2	0	2	1	2	2	3	2	3	2	2	1	2	3	3	1	2	3	2	4	3	1	2	2	4	1	2	2	3	2	3	4	3	3	3	1	4	2	3	0	2	3	1	4	3
2721-53960_PB_L_035_2017	1	1	2	3	2	0	2	1	2	2	3	2	3	2	2	1	2	3	3	1	2	3	2	4	3	1	2	2	4	1	2	3	3	2	3	4	3	4	3	1	4	2	3	0	2	3	1	4	3
2721-53962_PB_L_035_2017	1	1	2	1	2	2	2	1	2	2	3	1	3	2	2	1	2	3	3	1	2	3	2	4	3	1	2	2	4	1	2	2	3	2	3	4	3	3	3	1	4	2	3	3	0	3	1	4	3
2721-53962_PB_L_035_2017	1	1	2	3	2	2	2	1	2	2	3	2	3	2	2	1	2	3	3	1	2	3	2	4	3	1	2	2	4	1	2	2	3	2	3	4	3	4	3	1	4	2	3	3	0	3	1	4	3
2721-53964_PB_L_028_2017	1	1	2	1	0	2	4	1	2	2	3	1	1	2	2	1	3	1	3	1	2	3	2	4	3	1	2	2	2	3	2	3	3	2	3	4	3	3	3	1	4	2	3	3	2	3	1	4	3
2721-53964_PB_L_028_2017	1	1	4	1	0	2	4	1	2	2	3	2	1	2	2	1	3	1	3	1	2	3	2	4	3	1	2	2	4	3	2	3	3	2	3	4	3	4	3	1	4	2	3	3	2	3	1	4	3
2721-53966_PB_L_028_2017	1	1	2	1	2	2	2	1	2	2	3	1	1	2	2	1	3	1	3	1	2	3	2	4	3	1	2	2	2	1	2	2	3	2	3	4	3	4	3	1	4	2	3	3	2	3	1	4	3
2721-53966_PB_L_028_2017	1	1	2	3	2	2	4	1	2	2	3	2	1	2	2	1	3	3	3	1	2	3	4	4	3	1	2	2	4	3	2	3	3	2	3	4	3	4	3	1	4	2	3	3	2	3	1	4	3
2721-53968_PB_L_033_2017	1	1	2	1	2	2	2	1	2	2	3	2	0	0	2	1	2	3	3	1	2	3	2	4	3	1	2	2	2	1	2	2	3	0	3	4	3	3	3	1	4	2	3	3	2	3	1	4	3
2721-53968_PB_L_033_2017	1	1	4	1	2	2	2	1	2	2	3	2	0	0	2	1	2	3	3	1	2	3	2	4	3	1	2	2	4	1	2	2	3	0	3	4	3	4	3	1	4	2	3	3	3	3	1	4	3
2721-53969_PB_L_033_2017	1	1	2	1	2	2	2	1	2	2	3	2	3	2	2	1	2	3	3	1	2	3	2	4	3	1	2	2	4	1	2	2	3	2	3	4	3	3	3	1	4	2	3	3	2	3	1	4	3
2721-53969_PB_L_033_2017	1	1	4	1	2	2	2	1	2	2	3	2	3	2	2	1	2	3	3	1	2	3	2	4	3	1	2	2	4	1	4	2	3	2	3	4	3	4	3	1	4	2	3	3	3	3	1	4	3
2721-53970_PB_L_033_2017	1	1	2	1	0	2	2	1	2	2	3	2	3	0	2	1	2	3	3	1	2	3	2	4	3	1	2	2	4	1	2	2	3	2	3	4	3	3	3	1	4	2	3	3	2	3	1	4	3
2721-53970_PB_L_033_2017	1	1	2	3	0	2	2	1	2	2	3	2	3	0	2	1	2	3	3	1	2	3	2	4	3	1	2	2	4	1	4	2	3	2	3	4	3	4	3	1	4	2	3	3	2	3	1	4	3
2721-53971_PB_L_033_2017	1	1	2	1	2	2	2	1	1	2	3	2	3	2	2	1	2	3	3	1	2	3	2	4	3	1	2	2	2	1	2	2	3	2	3	4	3	3	3	1	4	2	3	0	2	3	1	4	3
2721-53971_PB_L_033_2017	1	1	4	3	2	2	2	1	2	2	3	2	3	2	2	1	3	3	3	1	2	3	2	4	3	1	2	2	4	1	2	2	3	2	3	4	3	4	3	1	4	2	3	0	2	3	1	4	3
2721-53972_PB_L_033_2017	1	1	2	3	2	2	2	1	2	2	3	2	0	2	2	1	2	3	3	1	2	3	2	4	3	1	2	2	2	1	2	2	3	2	3	4	3	3	3	1	4	2	3	3	2	3	1	4	3
2721-53972_PB_L_033_2017	1	1	2	3	2	2	2	1	2	2	3	2	0	2	2	1	2	3	3	1	2	3	2	4	3	1	2	2	2	1	2	2	3	2	3	4	3	4	3	1	4	2	3	3	2	3	1	4	3
2721-53974_PB_L_046_2017	1	1	4	1	2	2	4	1	2	2	3	2	1	2	2	1	3	1	3	1	2	3	2	4	3	1	2	2	4	3	2	3	3	2	3	4	3	4	3	1	4	2	3	3	2	3	1	4	3
2721-53974_PB_L_046_2017	1	1	4	1	2	2	4	1	2	2	3	2	3	2	2	1	3	1	3	1	2	3	2	4	3	1	2	2	4	3	2	3	3	2	3	4	3	4	3	1	4	2	3	3	2	3	1	4	3
2721-53978_PB_L_054_2017	1	1	2	1	2	2	2	1	2	2	3	2	3	0	2	1	2	3	3	1	2	3	2	4	3	1	2	2	2	1	2	2	3	2	3	4	3	3	3	1	4	2	3	3	2	3	1	4	3
2721-53978_PB_L_054_2017	1	1	2	3	2	2	2	1	2	2	3	2	3	0	2	1	2	3	3	1	2	3	2	4	3	1	2	2	4	1	4	2	3	2	3	4	3	4	3	1	4	2	3	3	2	3	1	4	3
2721-53979_PB_L_054_2017	1	1	2	3	2	2	2	1	2	2	3	2	3	2	2	1	2	3	3	1	2	3	2	4	3	1	2	2	2	1	2	2	3	2	3	4	3	3	3	1	4	2	3	3	2	3	1	4	3
2721-53979_PB_L_054_2017	1	1	2	3	2	2	2	1	2	2	3	2	3	2	2	1	3	3	3	1	2	3	2	4	3	1	2	2	2	1	4	3	3	2	3	4	3	4	3	1	4	2	3	3	2	3	1	4	3
2721-53980_PB_L_054_2017	1	1	2	1	2	2	2	1	2	2	3	2	3	2	2	1	2	3	3	1	2	3	2	4	3	1	2	2	4	1	2	2	3	2	3	4	3	3	3	1	4	2	3	3	2	3	1	4	3
2721-53980_PB_L_054_2017	1	1	2	1	2	2	2	1	2	2	3	2	3	2	2	1	2	3	3	1	2	3	2	4	3	1	2	2	4	1	4	2	3	2	3	4	3	4	3	1	4	2	3	3	2	3	1	4	3
2721-53982_PB_L_047_2017	1	1	2	1	2	2	2	1	2	2	2	2	1	2	2	1	2	3	3	1	2	3	2	4	3	1	2	2	4	3	2	3	3	2	3	4	3	3	3	1	4	2	3	3	2	3	1	4	3
2721-53982_PB_L_047_2017	1	1	4	3	2	2	2	1	2	4	3	2	3	2	2	1	3	3	3	1	2	3	2	4	3	1	2	2	4	3	2	3	3	2	3	4	3	4	3	1	4	2	3	3	2	3	1	4	3
2721-53984_PB_L_047_2017	1	1	2	1	2	2	2	1	2	2	3	2	1	2	2	1	2	3	3	1	2	3	2	4	3	1	2	2	4	1	2	2	3	2	3	4	3	3	3	1	4	2	3	3	2	3	1	4	3
2721-53984_PB_L_047_2017	1	1	2	3	2	2	4	3	2	2	3	2	3	2	2	1	3	3	3	1	2	3	2	4	3	1	2	2	4	1	2	3	3	2	3	4	3	4	3	1	4	2	3	3	2	3	1	4	3
2721-53986_PB_L_038_2017	1	1	2	1	2	2	2	1	2	2	3	2	3	2	2	1	2	3	3	1	2	3	2	4	3	1	2	2	2	1	2	2	3	2	3	4	3	3	3	1	4	2	3	3	2	3	1	4	3
2721-53986_PB_L_038_2017	1	1	2	1	2	2	2	1	2	2	3	2	3	2	2	1	2	3	3	1	2	3	2	4	3	1	2	2	4	1	2	2	3	2	3	4	3	4	3	1	4	2	3	3	3	3	1	4	3
2721-53987_PB_L_038_2017	1	1	2	1	2	2	2	1	2	2	3	2	3	2	2	1	2	3	3	1	2	3	2	4	3	1	2	2	2	1	2	2	3	2	3	4	3	4	3	1	4	2	3	3	2	3	1	4	3
2721-53987_PB_L_038_2017	1	1	2	3	2	2	2	1	2	2	3	2	3	2	2	1	2	3	3	1	2	3	2	4	3	1	2	2	2	1	4	2	3	2	3	4	3	4	3	1	4	2	3	3	2	3	1	4	3
2721-53989_PB_L_056_2017	1	1	2	3	0	2	2	1	2	2	3	2	1	0	2	1	2	1	3	1	2	3	2	4	3	1	2	2	4	1	2	2	3	0	3	4	3	3	2	1	4	2	3	3	2	3	1	4	3
2721-53989_PB_L_056_2017	1	1	2	3	0	4	2	1	2	2	3	2	3	0	2	1	3	3	3	1	2	3	2	4	3	1	2	2	4	1	2	2	3	0	3	4	3	4	2	1	4	2	3	3	2	3	1	4	3
2721-54000_MQ_AHY_M_2017	1	1	4	1	2	2	4	1	2	2	3	2	1	2	2	1	3	1	3	1	2	3	2	4	3	1	2	2	4	3	2	3	1	2	3	4	3	3	2	1	4	2	3	3	2	3	1	4	3
2721-54000_MQ_AHY_M_2017	1	1	4	1	2	2	4	1	2	2	3	2	1	2	2	1	3	1	3	1	2	3	2	4	3	1	2	2	4	3	2	3	3	2	3	4	3	4	3	1	4	2	3	3	2	3	1	4	3
2721-54109_PB_L_061_2017	1	1	2	1	2	2	4	1	2	2	3	2	0	0	2	1	3	1	3	1	2	3	2	4	3	1	2	2	4	3	2	3	3	2	3	2	3	4	3	1	4	2	3	3	2	3	1	4	3
2721-54109_PB_L_061_2017	1	1	4	3	2	2	4	1	2	2	3	2	0	0	2	1	3	3	3	1	2	3	2	4	3	1	3	2	4	3	2	3	3	2	3	4	3	4	3	1	4	2	3	3	2	3	1	4	3
2721-54112_PB_L_065_2017	1	1	2	1	2	2	2	1	2	2	3	2	3	2	2	1	2	3	3	1	2	3	2	4	3	1	2	2	2	1	2	2	3	2	3	4	3	0	3	1	4	2	3	3	2	3	1	4	3
2721-54112_PB_L_065_2017	1	1	2	3	2	2	2	1	2	2	3	2	3	2	2	1	2	3	3	1	2	3	2	4	3	1	2	2	4	1	2	2	3	2	3	4	3	0	3	1	4	2	3	3	2	3	1	4	3
2721-54113_PB_L_074_2017	1	1	2	1	0	2	4	1	2	2	3	1	0	0	2	1	3	1	3	1	2	3	2	4	3	1	2	2	4	3	2	3	3	2	3	4	3	3	3	1	4	2	3	0	2	3	1	4	3
2721-54113_PB_L_074_2017	1	1	4	1	0	2	4	1	2	2	3	2	0	0	2	1	3	3	3	1	2	3	2	4	3	1	2	2	4	3	2	3	3	2	3	4	3	4	3	1	4	2	3	0	2	3	1	4	3
2721-54115_PB_L_079_2017	1	1	2	1	2	2	4	1	2	2	3	2	1	0	2	1	3	1	3	1	2	3	2	4	3	1	2	2	4	3	2	3	3	2	1	4	3	3	3	1	4	2	3	3	2	3	1	4	3
2721-54115_PB_L_079_2017	1	3	4	1	2	2	4	1	2	2	3	2	1	0	2	1	3	3	3	1	2	3	2	4	3	1	2	2	4	3	2	3	3	2	3	4	3	4	3	1	4	2	3	3	2	3	1	4	3
2721-54117_PB_L_079_2017	1	1	2	1	2	2	4	1	2	2	3	2	1	2	2	1	3	1	3	1	2	3	2	4	3	1	2	2	4	3	2	3	3	2	3	4	3	3	3	1	4	2	3	3	2	3	1	4	3
2721-54117_PB_L_079_2017	1	3	4	1	2	2	4	1	2	2	3	2	1	2	2	1	3	1	3	1	2	3	2	4	3	1	2	2	4	3	2	3	3	2	3	4	3	4	3	1	4	2	3	3	2	3	1	4	3
2721-54118_PB_L_079_2017	1	1	2	1	2	2	4	1	2	2	3	2	1	2	2	1	3	1	3	1	2	3	2	4	3	1	2	2	2	1	2	2	3	2	3	4	3	0	2	1	4	2	3	3	2	3	1	4	3
2721-54118_PB_L_079_2017	1	1	2	1	2	2	4	1	2	2	3	2	3	2	2	1	3	3	3	1	2	3	2	4	3	1	2	2	4	3	2	3	3	2	3	4	3	0	3	1	4	2	3	3	2	3	1	4	3
2721-54119_PB_L_080_2017	1	1	4	1	2	2	4	1	2	2	3	1	1	2	2	1	3	1	3	1	2	3	2	4	3	1	2	2	4	3	2	3	3	2	1	4	3	3	2	1	4	2	3	3	2	3	1	4	3
2721-54119_PB_L_080_2017	1	3	4	1	2	2	4	1	2	2	3	2	3	2	2	1	3	3	3	1	2	3	2	4	3	1	2	2	4	3	2	3	3	2	3	4	3	4	3	1	4	2	3	3	2	3	1	4	3
2721-54120_PB_L_080_2017	1	1	4	1	0	2	4	1	2	2	3	2	1	2	2	1	3	1	3	1	2	3	2	4	3	1	3	2	4	3	2	3	3	2	3	4	3	3	3	1	4	2	3	0	2	3	1	4	3
2721-54120_PB_L_080_2017	1	1	4	1	0	2	4	1	2	2	3	2	3	2	2	1	3	3	3	1	2	3	2	4	3	1	3	2	4	3	2	3	3	4	3	4	3	4	3	1	4	2	3	0	2	3	1	4	3
2721-54122_MQ_L_010_2017	1	1	4	1	2	2	4	1	2	2	3	2	1	2	2	1	3	3	3	1	2	3	2	4	3	1	2	2	2	1	2	2	3	2	3	4	3	0	2	1	4	2	3	3	2	3	1	4	3
2721-54122_MQ_L_010_2017	1	1	4	1	2	2	4	1	2	2	3	2	1	2	2	1	3	3	3	1	2	3	2	4	3	1	2	2	4	3	2	3	3	2	3	4	3	0	3	1	4	2	3	3	3	3	1	4	3
2721-54124_MQ_L_013_2017	1	1	4	1	0	2	4	1	2	2	3	2	0	2	2	1	3	1	3	1	2	3	2	4	3	1	2	2	2	1	2	3	3	2	3	4	3	3	2	1	4	2	3	3	2	3	1	4	3
2721-54124_MQ_L_013_2017	1	1	4	1	0	2	4	1	2	2	3	2	0	2	2	1	3	1	3	1	2	3	2	4	3	1	2	2	4	3	4	3	3	2	3	4	3	4	2	1	4	2	3	3	2	3	1	4	3
2721-54125_PB_L_082_2017	1	1	2	1	2	2	4	1	2	2	3	1	1	2	2	1	3	1	3	1	2	3	2	4	0	1	2	2	4	1	2	3	3	2	3	4	3	3	3	1	4	2	3	3	2	3	1	4	3
2721-54125_PB_L_082_2017	1	1	4	1	2	2	4	1	2	2	3	2	3	2	2	1	3	1	3	1	2	3	2	4	0	1	3	2	4	3	2	3	3	2	3	4	3	4	3	1	4	2	3	3	2	3	1	4	3
2721-54126_PB_L_082_2017	1	1	4	1	2	2	4	1	2	2	3	1	1	2	2	1	3	1	3	1	2	3	2	4	3	1	2	2	4	1	2	3	3	2	3	4	3	0	2	1	4	2	3	3	2	3	1	4	3
2721-54126_PB_L_082_2017	1	1	4	1	2	2	4	1	2	2	3	2	3	2	2	1	3	1	3	1	2	3	2	4	3	1	3	2	4	3	2	3	3	2	3	4	3	0	3	1	4	2	3	3	3	3	1	4	3
2721-54127_PB_L_082_2017	1	1	4	1	2	2	4	1	2	2	3	1	1	0	2	1	3	1	3	1	2	3	2	4	3	1	2	2	4	3	2	3	3	2	3	4	3	3	2	1	4	2	3	3	2	3	1	4	3
2721-54127_PB_L_082_2017	1	1	4	1	2	2	4	1	2	2	3	1	3	0	2	1	3	1	3	1	2	3	2	4	3	1	2	2	4	3	2	3	3	2	3	4	3	4	3	1	4	2	3	3	3	3	1	4	3
2721-54128_PB_L_082_2017	1	1	2	1	2	2	4	1	2	2	3	1	1	2	2	1	3	1	3	1	2	3	2	4	3	1	2	2	4	3	2	3	3	2	3	4	3	3	3	1	4	2	3	3	2	3	1	4	3
2721-54128_PB_L_082_2017	1	1	4	1	2	2	4	1	2	2	3	2	3	2	2	1	3	1	3	1	2	3	2	4	3	1	2	2	4	3	2	3	3	2	3	4	3	4	3	1	4	2	3	3	2	3	1	4	3
2721-54129_PB_L_081_2017	1	1	2	1	2	2	2	1	2	2	3	2	0	2	2	1	2	1	3	1	2	3	2	4	3	1	2	2	4	0	2	2	3	2	3	4	3	4	3	1	4	2	3	3	2	3	1	4	3
2721-54129_PB_L_081_2017	1	1	4	1	2	2	4	1	2	2	3	2	0	2	2	1	3	3	3	1	2	3	2	4	3	1	2	2	4	0	2	3	3	2	3	4	3	4	3	1	4	2	3	3	2	3	1	4	3
2721-54133_PB_L_063_2017	1	1	2	1	2	2	4	1	2	2	3	2	1	2	2	1	3	1	3	1	2	3	2	4	3	1	2	2	2	3	2	3	3	2	1	4	3	3	3	1	4	2	3	3	2	3	1	4	3
2721-54133_PB_L_063_2017	1	1	2	1	2	2	4	1	2	2	3	2	1	2	2	1	3	3	3	1	2	3	2	4	3	1	2	4	4	3	2	3	3	2	3	4	3	4	3	1	4	2	3	3	2	3	1	4	3
2721-54136_PB_L_093_2017	1	1	2	3	2	2	2	1	2	2	3	2	3	2	2	1	2	3	3	1	2	3	2	4	3	1	2	2	4	1	2	2	3	2	3	4	3	4	3	1	4	2	3	3	2	3	1	4	3
2721-54136_PB_L_093_2017	1	1	2	3	2	2	2	1	2	2	3	2	3	2	2	1	2	3	3	1	2	3	2	4	3	1	2	2	4	1	2	2	3	2	3	4	3	4	3	1	4	2	3	3	2	3	1	4	3
2721-54137_PB_L_093_2017	1	1	2	1	2	2	2	1	2	2	3	2	3	2	2	1	2	3	3	1	2	3	2	4	3	1	2	2	2	1	2	2	3	2	3	4	3	3	3	1	4	2	3	3	2	3	1	4	3
2721-54137_PB_L_093_2017	1	1	2	3	2	2	2	1	2	2	3	2	3	2	2	1	2	3	3	1	2	3	2	4	3	1	2	2	4	1	4	2	3	2	3	4	3	4	3	1	4	2	3	3	2	3	1	4	3
2721-54142_PB_L_066_2017	1	1	2	1	2	2	2	1	2	2	3	2	3	2	2	1	2	3	3	1	2	3	2	4	3	1	2	2	2	1	2	2	3	2	3	4	3	3	3	1	4	2	3	3	2	3	1	4	3
2721-54142_PB_L_066_2017	1	1	2	1	2	2	2	1	2	2	3	2	3	2	2	1	3	3	3	1	2	3	2	4	3	1	2	2	4	1	2	3	3	2	3	4	3	4	3	1	4	2	3	3	3	3	1	4	3
2721-54143_PB_L_066_2017	1	1	2	1	2	2	2	1	2	2	3	2	3	2	2	1	2	3	3	1	2	3	2	4	3	1	2	2	2	1	2	2	3	2	3	4	3	3	3	1	4	2	3	3	2	3	1	4	3
2721-54143_PB_L_066_2017	1	1	2	3	2	2	2	1	2	2	3	2	3	2	2	1	2	3	3	1	2	3	2	4	3	1	2	2	4	1	2	3	3	2	3	4	3	4	3	1	4	2	3	3	2	3	1	4	3
2721-54144_PB_L_066_2017	1	1	2	1	2	2	2	1	2	2	3	2	3	2	2	1	2	3	3	1	2	3	2	4	3	1	2	2	2	1	2	2	3	2	3	4	3	3	3	1	4	2	3	3	2	3	1	4	3
2721-54144_PB_L_066_2017	1	1	2	3	2	2	2	1	2	2	3	2	3	2	2	1	2	3	3	1	2	3	2	4	3	1	2	2	4	1	2	3	3	2	3	4	3	4	3	1	4	2	3	3	2	3	1	4	3
2721-54145_PB_L_067_2017	1	1	2	1	2	2	2	1	2	2	3	2	1	2	2	1	2	3	3	1	2	3	2	4	3	1	2	2	4	1	2	2	3	2	3	4	3	3	3	1	4	2	3	3	2	3	1	4	3
2721-54145_PB_L_067_2017	1	1	2	3	2	2	2	1	2	2	3	2	3	2	2	1	3	3	3	1	2	3	2	4	3	1	2	2	4	1	4	2	3	2	3	4	3	4	3	1	4	2	3	3	2	3	1	4	3
2721-54148_PB_L_067_2017	1	1	2	1	0	2	2	1	2	2	3	2	3	2	2	1	2	0	3	1	2	3	2	4	3	1	2	2	4	1	2	0	3	2	3	4	3	3	3	1	4	2	3	0	2	3	1	4	3
2721-54148_PB_L_067_2017	1	1	2	3	0	2	2	1	2	2	3	2	3	2	2	1	3	0	3	1	2	3	2	4	3	1	2	2	4	3	2	0	3	2	3	4	3	4	3	1	4	2	3	0	2	3	1	4	3
2721-54149_PB_L_075_2017	1	1	2	1	2	2	2	1	2	2	3	2	3	2	2	1	2	3	3	1	2	3	2	4	3	1	2	2	4	1	2	3	3	2	3	4	3	3	3	1	4	2	3	0	2	3	1	4	3
2721-54149_PB_L_075_2017	1	1	2	3	2	2	2	1	2	2	3	2	3	2	2	1	3	3	3	1	2	3	2	4	3	1	2	2	4	3	2	3	3	2	3	4	3	4	3	1	4	2	3	0	3	3	1	4	3
2721-54150_PB_L_075_2017	1	1	2	3	0	2	2	1	2	2	3	2	3	2	2	1	2	3	3	1	2	3	2	4	3	1	2	2	4	1	2	2	3	2	3	4	3	3	3	1	4	2	3	3	2	3	1	4	3
2721-54150_PB_L_075_2017	1	1	2	3	0	2	2	1	2	2	3	2	3	2	2	1	2	3	3	1	2	3	2	4	3	1	2	2	4	1	2	2	3	2	3	4	3	4	3	1	4	2	3	3	2	3	1	4	3
2721-54151_PB_L_075_2017	1	1	2	3	2	2	2	1	2	2	2	2	3	2	2	1	2	3	3	1	2	3	2	4	3	1	2	2	4	1	2	3	3	2	3	4	3	4	3	1	4	2	3	3	2	3	1	4	3
2721-54151_PB_L_075_2017	1	1	2	3	2	2	2	1	2	4	3	2	3	2	2	1	2	3	3	1	2	3	2	4	3	1	2	2	4	3	2	3	3	2	3	4	3	4	3	1	4	2	3	3	2	3	1	4	3
2721-54152_PB_L_075_2017	1	1	2	1	2	2	2	1	2	2	3	2	3	2	2	1	2	3	3	1	2	3	2	4	3	1	2	2	4	1	2	3	3	2	3	4	3	3	3	1	4	2	3	3	2	3	1	4	3
2721-54152_PB_L_075_2017	1	1	4	1	2	2	2	1	2	2	3	2	3	2	2	1	3	3	3	1	2	3	4	4	3	1	2	2	4	3	2	3	3	2	3	4	3	4	3	1	4	2	3	3	2	3	1	4	3
2721-54153_PB_L_075_2017	1	1	2	3	2	2	2	1	2	2	3	2	3	2	2	1	2	3	3	1	2	3	2	4	3	1	2	2	4	1	2	2	3	2	3	4	3	3	3	1	4	2	3	3	2	3	1	4	3
2721-54153_PB_L_075_2017	1	1	2	3	2	2	2	1	2	2	3	2	3	2	2	1	2	3	3	1	2	3	2	4	3	1	2	2	4	1	4	2	3	2	3	4	3	4	3	1	4	2	3	3	3	3	1	4	3
2721-54155_PB_L_076_2017	1	1	2	3	0	2	2	1	2	2	3	2	0	0	2	1	2	3	3	1	2	3	2	4	3	1	2	2	2	1	2	2	3	0	3	4	3	3	3	1	1	2	3	0	2	3	1	4	3
2721-54155_PB_L_076_2017	1	1	2	3	0	2	2	1	2	2	3	2	0	0	2	1	2	3	3	1	2	3	2	4	3	1	2	2	4	3	4	2	3	0	3	4	3	4	3	1	4	2	3	0	2	3	1	4	3
2721-54157_PB_L_076_2017	1	1	2	1	2	2	2	1	1	2	3	2	3	2	2	1	2	3	3	1	2	3	2	4	3	1	2	2	2	1	2	2	3	2	3	4	3	3	3	1	4	2	3	3	2	3	1	4	3
2721-54157_PB_L_076_2017	1	1	4	3	2	2	2	1	2	2	3	2	3	2	2	1	2	3	3	1	2	3	2	4	3	1	2	2	4	1	2	2	3	2	3	4	3	4	3	1	4	2	3	3	2	3	1	4	3
2721-54158_PB_L_088_2017	1	1	2	1	2	2	4	1	2	2	3	2	1	0	2	1	3	1	3	1	2	3	2	4	3	1	2	2	4	1	2	3	3	2	3	2	3	3	3	1	4	2	3	0	2	3	1	4	3
2721-54158_PB_L_088_2017	1	1	4	1	2	2	4	1	2	2	3	2	3	0	2	1	3	1	3	1	2	3	2	4	3	1	3	2	4	3	2	3	3	2	3	4	3	4	3	1	4	2	3	0	2	3	1	4	3
2721-54159_PB_L_088_2017	1	1	2	1	2	2	4	1	2	2	3	2	3	2	2	1	2	1	3	1	2	3	2	4	3	1	2	2	4	3	2	3	3	2	3	4	3	3	3	1	4	2	3	3	2	3	1	4	3
2721-54159_PB_L_088_2017	1	1	2	1	2	2	4	1	2	2	3	2	3	2	2	1	3	3	3	1	2	3	2	4	3	1	3	2	4	3	2	3	3	2	3	4	3	4	3	1	4	2	3	3	3	3	1	4	3
2721-54160_PB_L_088_2017	1	1	2	1	2	2	4	1	2	2	3	1	0	2	2	1	0	1	3	1	2	3	2	4	3	1	2	2	4	0	2	2	3	2	3	4	3	3	3	1	4	2	3	3	2	3	1	4	3
2721-54160_PB_L_088_2017	1	1	4	1	2	2	4	1	2	2	3	2	0	2	2	1	0	1	3	1	2	3	2	4	3	1	3	2	4	0	2	3	3	2	3	4	3	4	3	1	4	2	3	3	2	3	1	4	3
2721-54162_PB_L_069_2017	1	1	2	3	2	2	2	1	2	2	3	2	3	2	2	1	2	3	3	1	2	3	2	4	3	1	2	2	4	1	2	2	3	0	3	4	3	4	3	1	4	2	3	3	2	3	1	4	3
2721-54162_PB_L_069_2017	1	1	2	3	2	2	2	1	2	2	3	2	3	2	2	1	2	3	3	1	2	3	2	4	3	1	2	2	4	1	2	3	3	0	3	4	3	4	3	1	4	2	3	3	2	3	1	4	3
2721-54165_PB_L_069_2017	1	1	2	1	0	2	2	1	2	2	3	2	3	0	2	0	0	3	3	1	2	0	2	4	3	1	2	2	4	1	0	2	3	2	3	4	3	3	0	1	4	2	3	3	2	3	1	4	3
2721-54165_PB_L_069_2017	1	1	2	3	0	2	2	1	2	2	3	2	3	0	2	0	0	3	3	1	2	0	2	4	3	1	2	2	4	1	0	2	3	2	3	4	3	4	0	1	4	2	3	3	2	3	1	4	3
2721-54169_PB_L_091_2017	1	1	2	1	2	2	2	1	2	2	3	2	3	2	2	1	2	3	3	1	2	3	2	4	3	1	2	2	2	1	2	2	3	2	3	4	3	4	3	1	4	2	3	3	2	3	1	4	3
2721-54169_PB_L_091_2017	1	1	2	3	2	2	2	1	2	2	3	2	3	2	2	1	2	3	3	1	2	3	2	4	3	1	2	2	4	1	4	2	3	2	3	4	3	4	3	1	4	2	3	3	2	3	1	4	3
2721-54170_PB_L_091_2017	1	1	2	1	0	2	2	1	2	2	3	2	0	2	0	1	2	3	3	1	2	3	2	4	3	1	2	2	4	1	0	2	3	2	3	4	3	3	3	1	4	2	3	0	2	3	1	4	3
2721-54170_PB_L_091_2017	1	1	2	3	0	2	2	1	2	2	3	2	0	2	0	1	2	3	3	1	2	3	2	4	3	1	2	2	4	1	0	2	3	2	3	4	3	4	3	1	4	2	3	0	2	3	1	4	3
2721-54173_PB_L_089_2017	1	1	2	1	2	2	2	1	2	2	3	1	0	0	2	1	3	1	3	1	2	3	2	4	3	1	2	2	4	3	2	3	3	2	3	4	3	3	3	1	4	2	3	3	2	3	1	4	3
2721-54173_PB_L_089_2017	1	1	2	1	2	2	4	1	2	2	3	2	0	0	2	1	3	3	3	1	2	3	2	4	3	1	2	2	4	3	2	3	3	2	3	4	3	4	3	1	4	2	3	3	2	3	1	4	3
2721-54174_PB_L_089_2017	1	1	4	1	2	2	4	1	2	2	3	1	1	2	2	1	3	0	3	1	2	3	2	4	3	1	2	2	4	3	2	3	3	2	1	4	3	0	3	1	4	2	3	3	2	3	1	4	3
2721-54174_PB_L_089_2017	1	1	4	1	2	2	4	1	2	2	3	2	3	2	2	1	3	0	3	1	2	3	2	4	3	1	2	2	4	3	2	3	3	2	3	4	3	0	3	1	4	2	3	3	2	3	1	4	3
2721-54175_PB_L_089_2017	1	1	4	1	2	2	2	1	2	2	3	1	1	2	2	1	3	1	3	1	2	3	2	4	3	1	2	2	4	3	2	3	3	2	1	4	3	3	2	1	4	2	3	3	2	3	1	4	3
2721-54175_PB_L_089_2017	1	1	4	1	2	2	4	1	2	2	3	2	3	2	2	1	3	1	3	1	2	3	2	4	3	1	2	2	4	3	2	3	3	2	3	4	3	4	3	1	4	2	3	3	2	3	1	4	3
2721-54176_PB_L_072_2017	1	1	4	1	2	2	4	1	2	2	3	1	1	0	2	1	2	1	3	1	2	3	2	4	3	1	2	2	4	3	2	3	3	2	1	4	3	3	2	1	4	2	3	3	2	3	1	4	3
2721-54176_PB_L_072_2017	1	1	4	1	2	2	4	1	2	2	3	2	3	0	2	1	3	1	3	1	2	3	2	4	3	1	2	2	4	3	2	3	3	2	3	4	3	4	3	1	4	2	3	3	2	3	1	4	3
2721-54177_PB_L_072_2017	1	1	2	1	2	2	4	1	2	2	3	2	1	0	2	1	2	1	3	1	2	3	2	4	3	1	2	2	4	1	2	3	3	2	3	4	3	4	3	1	4	2	3	0	2	3	1	4	3
2721-54177_PB_L_072_2017	1	1	4	1	2	2	4	1	2	2	3	2	1	0	2	1	3	3	3	1	2	3	2	4	3	1	2	2	4	3	2	3	3	2	3	4	3	4	3	1	4	2	3	0	2	3	1	4	3
2721-54178_PB_L_092_2017	1	1	2	1	2	2	2	1	2	2	3	2	3	0	2	1	2	3	3	1	2	3	2	4	3	1	2	2	4	1	2	2	3	2	3	4	3	4	3	1	4	2	3	3	2	3	1	4	3
2721-54178_PB_L_092_2017	1	1	2	3	2	2	4	3	2	2	3	2	3	0	2	1	2	3	3	1	2	3	2	4	3	1	2	2	4	1	2	3	3	2	3	4	3	4	3	1	4	2	3	3	2	3	1	4	3
2721-54181_PB_L_092_2017	1	1	2	1	2	2	2	1	2	2	3	2	3	2	2	1	2	3	3	1	2	3	2	4	3	1	2	2	4	1	2	2	3	2	3	4	3	3	3	1	4	2	3	3	2	3	1	4	3
2721-54181_PB_L_092_2017	1	1	2	3	2	2	2	1	2	2	3	2	3	2	2	1	2	3	3	1	2	3	2	4	3	1	2	2	4	1	2	3	3	2	3	4	3	4	3	1	4	2	3	3	2	3	1	4	3
2721_17461_PB_AHY_M_2017	1	1	2	1	2	2	2	1	2	2	3	1	1	2	2	1	3	1	3	1	2	3	2	4	3	1	2	2	4	3	2	3	3	2	1	4	0	3	3	1	4	2	3	3	2	3	1	4	3
2721_17461_PB_AHY_M_2017	1	1	4	1	2	2	4	1	2	2	3	2	3	2	2	1	3	1	3	1	2	3	2	4	3	1	2	2	4	3	2	3	3	2	3	4	0	4	3	1	4	2	3	3	2	3	1	4	3
2721_17462_PB_AHY_F_2017	1	1	2	1	2	2	2	1	2	2	3	2	3	2	2	1	2	3	3	1	2	3	2	4	3	1	2	2	4	1	2	2	3	2	3	4	0	3	3	1	4	2	3	3	2	3	0	4	3
2721_17462_PB_AHY_F_2017	1	1	2	3	2	2	2	1	2	2	3	2	3	2	2	1	2	3	3	1	2	3	2	4	3	1	2	2	4	1	4	2	3	2	3	4	0	4	3	1	4	2	3	3	2	3	0	4	3
2721_17463_MQ_AHY_F_2017	1	1	2	3	2	2	2	1	2	2	3	2	1	2	2	1	2	3	3	1	2	3	2	4	3	1	2	2	4	1	2	2	3	2	3	4	3	3	3	1	4	2	3	3	2	3	0	4	3
2721_17463_MQ_AHY_F_2017	1	1	2	3	2	2	2	1	2	2	3	2	3	2	2	1	3	3	3	1	2	3	2	4	3	1	2	2	4	1	4	2	3	2	3	4	3	4	3	1	4	2	3	3	2	3	0	4	3
2721_17464_MQ_AHY_F_2017	1	1	4	1	2	2	4	1	2	2	3	1	1	2	2	1	3	1	3	1	2	3	2	4	3	1	2	2	4	1	2	2	3	2	1	2	3	4	2	1	4	2	3	3	2	1	1	4	3
2721_17464_MQ_AHY_F_2017	1	3	4	1	2	2	4	1	2	2	3	2	3	2	2	1	3	3	3	1	2	3	2	4	3	1	2	2	4	3	2	2	3	2	3	4	3	4	3	1	4	2	3	3	2	3	1	4	3
2721_17465_PB_AHY_M_2017	1	1	2	3	2	2	2	1	2	2	3	2	3	2	2	1	2	3	3	1	2	3	2	4	3	1	2	2	2	1	2	2	3	2	3	4	3	0	2	1	4	2	3	3	2	3	1	4	3
2721_17465_PB_AHY_M_2017	1	1	2	3	2	2	2	1	2	2	3	2	3	2	2	1	2	3	3	1	2	3	2	4	3	1	2	2	4	1	4	3	3	2	3	4	3	0	3	1	4	2	3	3	3	3	1	4	3
2721_17466_PB_AHY_M_2017	1	1	2	1	2	2	2	1	2	2	3	2	3	2	2	1	2	1	3	1	2	3	2	4	3	1	2	2	4	1	2	2	3	2	3	4	3	3	3	1	4	2	3	3	2	3	1	4	3
2721_17466_PB_AHY_M_2017	1	1	2	3	2	2	2	1	2	2	3	2	3	2	2	1	2	3	3	1	2	3	2	4	3	1	2	2	4	1	2	3	3	2	3	4	3	4	3	1	4	2	3	3	2	3	1	4	3
2721_17467_PB_AHY_M_2017	1	1	2	3	2	2	2	1	1	2	3	2	3	2	2	1	2	1	3	1	2	3	2	4	3	1	2	2	4	1	2	2	3	2	3	4	3	4	3	1	4	2	3	3	2	3	1	4	3
2721_17467_PB_AHY_M_2017	1	1	2	3	2	2	2	1	2	2	3	2	3	2	2	1	2	3	3	1	2	3	2	4	3	1	2	2	4	1	4	2	3	2	3	4	3	4	3	1	4	2	3	3	2	3	1	4	3
2721_17468_PB_AHY_F_2017	1	1	2	3	2	2	2	1	2	2	3	2	3	2	2	1	2	3	3	1	2	3	2	4	3	1	2	2	2	1	2	2	3	2	3	4	3	3	3	1	4	2	3	3	2	3	1	4	3
2721_17468_PB_AHY_F_2017	1	1	2	3	2	2	2	1	2	2	3	2	3	2	2	1	3	3	3	1	2	3	2	4	3	1	2	2	4	1	2	2	3	2	3	4	3	4	3	1	4	2	3	3	2	3	1	4	3
2721_17470_PB_AHY_F_2017	1	1	2	1	2	2	2	1	2	2	3	2	0	0	2	1	2	3	3	1	2	3	2	4	3	1	2	2	2	1	2	2	3	2	3	4	3	0	0	1	4	2	3	0	2	3	1	4	3
2721_17470_PB_AHY_F_2017	1	1	2	3	2	2	2	1	2	2	3	2	0	0	2	1	2	3	3	3	2	3	4	4	3	1	2	2	4	1	2	2	3	2	3	4	3	0	0	1	4	2	3	0	2	3	1	4	3
2721_17471_PB_AHY_F_2017	1	1	2	3	2	2	2	1	2	2	3	2	3	0	2	1	2	3	3	1	2	3	2	4	3	1	2	2	2	1	2	2	3	2	3	4	3	3	3	1	4	2	3	3	2	3	1	4	3
2721_17471_PB_AHY_F_2017	1	1	2	3	2	2	2	1	2	2	3	2	3	0	2	1	2	3	3	1	2	3	2	4	3	1	2	2	4	1	2	2	3	2	3	4	3	4	3	1	4	2	3	3	2	3	1	4	3
2721_17472_PB_AHY_M_2017	1	1	2	1	2	2	2	1	2	2	3	2	3	2	2	1	2	3	3	1	2	3	2	4	3	1	2	2	2	1	2	2	3	2	3	4	3	4	3	1	4	2	3	3	2	3	1	4	3
2721_17472_PB_AHY_M_2017	1	1	2	3	2	2	2	1	2	2	3	2	3	2	2	1	2	3	3	1	2	3	4	4	3	1	2	2	4	3	2	2	3	2	3	4	3	4	3	1	4	2	3	3	2	3	1	4	3
2721_17474_PB_AHY_F_2017	1	1	2	1	2	2	2	1	2	2	3	2	3	2	2	1	2	3	3	1	2	3	2	4	3	1	2	2	2	1	2	2	3	2	3	4	3	3	3	1	4	2	3	3	2	3	1	4	3
2721_17474_PB_AHY_F_2017	1	1	2	3	2	2	2	1	2	2	3	2	3	2	2	1	2	3	3	1	2	3	2	4	3	1	2	2	4	1	2	2	3	2	3	4	3	4	3	1	4	2	3	3	2	3	1	4	3
2721_17475_PB_AHY_M_2017	1	1	2	3	2	2	2	1	2	2	3	2	3	2	2	1	2	3	3	1	2	3	2	4	3	1	2	2	4	1	2	2	3	0	3	4	3	3	3	1	4	2	3	3	2	3	1	4	3
2721_17475_PB_AHY_M_2017	1	1	2	3	2	2	2	1	2	2	3	2	3	2	2	1	2	3	3	1	2	3	2	4	3	1	2	2	4	1	2	2	3	0	3	4	3	4	3	1	4	2	3	3	2	3	1	4	3
2721_17476_PB_L_013_2017	1	1	2	1	2	2	4	1	2	2	3	2	1	2	2	1	2	1	3	1	2	3	2	4	3	1	2	2	4	3	2	3	3	2	3	4	3	3	3	1	4	2	3	3	2	3	1	4	3
2721_17476_PB_L_013_2017	1	1	4	3	2	2	4	1	2	2	3	2	1	2	2	1	3	3	3	1	2	3	2	4	3	1	3	2	4	3	2	3	3	4	3	4	3	4	3	1	4	2	3	3	2	3	1	4	3
2721_17479_PB_L_013_2017	1	1	2	3	2	2	2	1	2	2	3	2	3	2	2	1	2	3	3	1	2	3	2	4	3	1	2	2	4	1	2	2	3	2	3	4	3	3	3	1	4	2	3	3	2	3	1	4	3
2721_17479_PB_L_013_2017	1	1	2	3	2	2	2	1	2	2	3	2	3	2	2	1	2	3	3	1	2	3	2	4	3	1	2	2	4	1	2	2	3	2	3	4	3	4	3	2	4	2	3	3	2	3	1	4	3
2721_17481_PB_L_010_2017	1	1	2	1	2	2	2	1	2	2	3	2	3	2	2	1	2	1	3	1	2	3	2	4	3	1	2	2	4	1	2	3	3	2	3	4	3	3	3	1	4	2	3	3	2	3	1	4	3
2721_17481_PB_L_010_2017	1	1	2	3	2	2	2	1	2	2	3	2	3	2	2	1	3	3	3	1	2	3	2	4	3	1	2	2	4	1	4	3	3	2	3	4	3	4	3	1	4	2	3	3	2	3	1	4	3
2721_17488_PB_AHY_F_2017	1	1	2	1	2	2	2	1	2	2	3	2	3	2	2	1	2	3	3	1	2	3	2	4	3	1	2	2	4	1	2	2	3	2	3	4	3	4	3	1	4	2	3	3	2	3	1	4	3
2721_17488_PB_AHY_F_2017	1	1	2	3	2	2	2	1	2	2	3	2	3	2	2	1	2	3	3	3	2	3	2	4	3	1	2	2	4	1	2	3	3	2	3	4	3	4	3	1	4	2	3	3	2	3	1	4	3
2721_17489_MQ_AHY_M_2017	1	1	2	1	2	2	4	1	2	2	3	1	1	2	2	1	3	1	3	1	2	3	2	4	3	1	2	2	4	3	2	3	3	2	3	4	3	3	3	1	4	2	3	3	2	3	1	4	3
2721_17489_MQ_AHY_M_2017	1	1	2	1	2	2	4	1	2	2	3	1	3	2	2	1	3	3	3	1	2	3	2	4	3	1	2	2	4	3	2	3	3	2	3	4	3	4	3	1	4	2	3	3	3	3	1	4	3
2721_17491_PB_L_006_2017	1	1	2	1	2	2	2	1	2	2	3	2	3	2	2	1	2	3	3	1	2	3	2	4	3	1	2	2	2	1	2	2	3	2	3	4	3	3	3	1	4	2	3	3	2	3	1	4	3
2721_17491_PB_L_006_2017	1	1	2	3	2	2	2	1	2	2	3	2	3	2	2	1	2	3	3	1	2	3	2	4	3	1	2	2	2	1	2	2	3	2	3	4	3	4	3	1	4	2	3	3	2	3	1	4	3
2721_17494_PB_L_001_2017	1	1	2	1	2	2	4	1	2	2	3	2	1	2	2	1	3	1	3	1	2	3	2	4	3	1	2	2	4	3	2	3	3	2	3	4	3	3	3	1	4	2	3	3	2	3	1	4	3
2721_17494_PB_L_001_2017	1	1	4	1	2	2	4	1	2	2	3	2	1	2	2	1	3	1	3	1	2	3	2	4	3	1	2	2	4	3	2	3	3	2	3	4	3	4	3	1	4	2	3	3	2	3	1	4	3
2721_17495_PB_L_001_2017	1	1	2	3	2	2	2	1	2	2	3	2	3	2	2	1	2	3	3	1	2	3	2	4	3	1	2	2	4	1	2	2	3	2	3	4	3	3	3	1	4	2	3	0	2	3	1	4	3
2721_17495_PB_L_001_2017	1	1	2	3	2	2	2	1	2	2	3	2	3	2	2	1	2	3	3	1	2	3	2	4	3	1	2	2	4	1	2	3	3	2	3	4	3	4	3	1	4	2	3	0	2	3	1	4	3
2721_17496_PB_L_001_2017	1	1	2	3	2	2	2	1	2	2	3	2	3	2	2	1	2	3	3	1	2	3	2	4	3	1	2	2	4	1	2	2	3	2	3	4	3	3	3	1	4	2	3	3	2	3	1	4	3
2721_17496_PB_L_001_2017	1	1	2	3	2	2	2	1	2	2	3	2	3	2	2	1	2	3	3	1	2	3	2	4	3	1	2	2	4	1	2	2	3	2	3	4	3	4	3	1	4	2	3	3	2	3	1	4	3
2721_17497_PB_AHY_F_2017	1	1	2	1	2	2	2	1	2	2	3	2	3	2	2	1	2	3	3	1	2	3	2	4	3	1	2	2	2	1	2	2	3	2	3	4	3	0	3	1	4	2	3	3	2	3	1	4	3
2721_17497_PB_AHY_F_2017	1	1	2	1	2	2	2	1	2	2	3	2	3	2	2	1	3	3	3	1	2	3	2	4	3	1	2	2	4	1	2	2	3	2	3	4	3	0	3	1	4	2	3	3	2	3	1	4	3
2721_17498_PB_AHY_F_2017	1	1	2	1	2	2	4	1	2	2	3	2	1	2	2	1	2	1	3	1	2	3	2	4	3	1	2	2	4	3	2	3	3	2	3	4	0	3	3	1	4	0	3	3	2	3	0	4	3
2721_17498_PB_AHY_F_2017	1	1	4	1	2	2	4	1	2	2	3	2	1	2	2	1	3	3	3	1	2	3	2	4	3	1	2	2	4	3	2	3	3	2	3	4	0	4	3	1	4	0	3	3	3	3	0	4	3
2721_53903_PB_AHY_M_2017	1	1	2	1	2	2	2	1	2	2	3	2	3	2	2	1	2	3	3	1	2	3	2	4	3	1	2	2	2	1	2	2	3	2	3	2	3	3	3	1	4	2	3	3	2	3	1	4	3
2721_53903_PB_AHY_M_2017	1	1	2	3	2	2	2	1	2	2	3	2	3	2	2	1	2	3	3	1	2	3	2	4	3	1	2	2	4	3	2	3	3	2	3	4	3	4	3	1	4	2	3	3	2	3	1	4	3
2721_53904_PB_AHY_M_2017	1	1	2	1	2	2	2	1	2	2	3	2	3	2	2	1	2	3	3	1	2	3	2	4	3	1	2	2	4	1	2	3	3	2	3	4	3	3	3	1	4	2	3	3	2	3	1	4	3
2721_53904_PB_AHY_M_2017	1	1	2	1	2	2	2	1	2	2	3	2	3	2	2	1	2	3	3	1	4	3	2	4	3	1	2	2	4	1	2	3	3	2	3	4	3	4	3	1	4	2	3	3	2	3	1	4	3
2721_53905_PB_AHY_F_2017	1	1	2	1	2	2	2	1	2	2	3	2	3	2	2	1	2	3	3	1	2	3	2	4	3	1	2	2	2	1	2	2	3	2	3	4	3	3	3	1	4	2	3	3	2	3	1	4	3
2721_53905_PB_AHY_F_2017	1	1	2	3	2	2	4	3	2	2	3	2	3	2	2	1	2	3	3	1	4	3	2	4	3	1	2	2	4	1	2	3	3	2	3	4	3	4	3	1	4	2	3	3	2	3	1	4	3
2721_53906_MQ_AHY_M_2017	1	1	2	1	2	2	2	1	2	2	3	2	1	2	2	1	2	3	3	1	2	3	2	4	3	1	2	2	2	1	2	2	3	2	3	4	3	3	3	1	4	2	3	3	2	3	1	4	3
2721_53906_MQ_AHY_M_2017	1	1	2	3	2	2	2	1	2	2	3	2	3	2	2	1	3	3	3	1	2	3	2	4	3	1	2	2	4	1	2	2	3	2	3	4	3	4	3	1	4	2	3	3	2	3	1	4	3
2721_53907_MQ_AHY_F_2017	1	1	4	1	2	2	4	1	2	2	3	2	1	2	2	1	3	1	3	1	2	3	2	4	3	1	2	2	4	3	2	3	3	2	3	4	3	3	2	1	4	2	3	3	2	3	1	4	3
2721_53907_MQ_AHY_F_2017	1	1	4	1	2	2	4	1	2	2	3	2	1	2	2	1	3	1	3	1	2	3	2	4	3	1	2	2	4	3	2	3	3	2	3	4	3	4	3	1	4	2	3	3	2	3	1	4	3
2721_53908_PB_AHY_M_2017	1	1	2	1	2	2	2	1	2	2	3	2	3	2	2	1	2	3	3	1	2	3	2	4	3	1	2	2	4	1	2	2	3	2	3	4	3	4	3	1	4	2	3	3	2	3	1	4	3
2721_53908_PB_AHY_M_2017	1	1	2	3	2	2	2	1	2	2	3	2	3	2	2	1	2	3	3	1	2	3	2	4	3	1	2	2	4	1	4	2	3	2	3	4	3	4	3	1	4	2	3	3	2	3	1	4	3
2721_53909_PB_AHY_F_2017	1	1	2	1	2	2	4	1	2	2	3	2	1	2	2	1	3	3	3	1	2	3	2	4	3	1	2	2	4	3	2	3	3	2	3	2	3	3	3	1	4	2	3	3	2	3	0	4	3
2721_53909_PB_AHY_F_2017	1	1	4	3	2	2	4	1	2	2	3	2	1	2	2	1	3	3	3	1	2	3	2	4	3	1	3	2	4	3	2	3	3	2	3	4	3	4	3	1	4	2	3	3	2	3	0	4	3
2721_53910_PB_AHY_F_2017	1	1	2	1	2	2	4	1	2	2	3	1	1	2	2	1	3	1	3	1	2	3	2	4	3	1	2	2	4	3	2	3	3	2	1	4	3	3	3	1	4	2	3	3	2	3	1	4	3
2721_53910_PB_AHY_F_2017	1	1	4	1	2	2	4	1	2	2	3	2	3	2	2	1	3	3	3	1	2	3	2	4	3	1	3	2	4	3	2	3	3	2	3	4	3	4	3	1	4	2	3	3	2	3	1	4	3
2721_53911_PB_AHY_M_2017	1	1	2	1	0	2	4	1	2	2	3	1	3	2	2	0	3	1	3	1	2	3	2	4	3	1	2	2	0	3	2	3	3	2	3	4	3	3	3	1	4	2	3	3	2	3	1	4	3
2721_53911_PB_AHY_M_2017	1	1	4	1	0	2	4	1	2	2	3	2	3	2	2	0	3	1	3	1	2	3	2	4	3	1	3	2	0	3	2	3	3	2	3	4	3	4	3	1	4	2	3	3	2	3	1	4	3
2721_53912_PB_AHY_M_2017	1	1	4	1	2	2	2	1	2	2	3	1	1	2	2	1	3	1	3	1	2	3	2	4	3	1	2	2	4	3	2	3	3	2	3	4	3	3	2	1	4	2	3	1	2	3	1	4	3
2721_53912_PB_AHY_M_2017	1	1	4	1	2	2	4	1	2	2	3	2	3	2	2	1	3	3	3	1	2	3	2	4	3	1	3	2	4	3	2	3	3	2	3	4	3	4	3	1	4	2	3	3	2	3	1	4	3
2721_53913_PB_AHY_F_2017	1	1	2	1	2	2	4	1	2	2	3	2	1	2	2	1	3	1	3	1	2	3	2	4	3	1	2	2	4	3	2	3	3	2	3	4	1	3	3	1	4	2	3	3	2	3	1	4	3
2721_53913_PB_AHY_F_2017	1	1	2	1	2	2	4	1	2	2	3	2	1	2	2	1	3	3	3	1	2	3	2	4	3	1	2	2	4	3	2	3	3	2	3	4	3	4	3	1	4	2	3	3	2	3	1	4	3
2721_53915_PB_AHY_F_2017	1	1	2	1	2	2	2	1	2	2	3	2	3	2	2	1	2	3	3	1	2	3	2	4	3	1	2	2	2	1	2	2	3	2	3	4	3	3	3	1	4	2	3	3	2	3	1	4	3
2721_53915_PB_AHY_F_2017	1	1	2	3	2	2	2	1	2	2	3	2	3	2	2	1	2	3	3	1	2	3	2	4	3	1	2	2	4	1	4	2	3	2	3	4	3	4	3	2	4	2	3	3	2	3	1	4	3
2721_53916_PB_AHY_F_2017	1	1	2	1	2	2	2	1	2	2	3	2	3	2	2	1	2	3	3	1	2	3	2	4	3	1	2	2	2	1	2	2	3	2	3	4	3	3	2	1	4	2	3	3	2	3	1	4	3
2721_53916_PB_AHY_F_2017	1	1	2	3	2	2	2	1	2	2	3	2	3	2	2	1	2	3	3	3	2	3	2	4	3	1	2	2	2	1	4	2	3	2	3	4	3	4	3	1	4	2	3	3	2	3	1	4	3
2721_53917_PB_AHY_F_2017	1	1	2	3	2	2	2	1	2	2	3	2	1	2	2	1	2	3	3	1	2	3	2	4	3	1	2	2	4	1	2	2	3	2	3	4	3	4	3	1	4	2	3	3	2	3	1	4	3
2721_53917_PB_AHY_F_2017	1	1	2	3	2	2	2	1	2	2	3	2	3	2	2	1	3	3	3	1	2	3	2	4	3	1	2	2	4	1	2	2	3	2	3	4	3	4	3	1	4	2	3	3	2	3	1	4	3
2721_53918_MQ_AHY_F_2017	1	1	2	3	2	2	2	1	1	2	3	2	3	2	2	1	2	3	3	1	2	3	2	4	3	1	2	2	4	1	2	2	3	2	3	4	3	3	3	1	4	2	3	3	2	3	1	4	3
2721_53918_MQ_AHY_F_2017	1	1	2	3	2	2	2	1	2	2	3	2	3	2	2	1	2	3	3	1	2	3	2	4	3	1	2	2	4	1	2	3	3	2	3	4	3	4	3	1	4	2	3	3	2	3	1	4	3
2721_53919_PB_AHY_F_2017	1	1	2	1	2	2	2	1	2	2	3	2	3	2	2	1	2	1	3	1	2	3	2	4	3	1	2	2	2	1	2	2	3	2	3	4	3	4	2	1	4	2	3	3	2	3	1	4	3
2721_53919_PB_AHY_F_2017	1	1	2	3	2	4	2	1	2	2	3	2	3	2	2	1	2	3	3	1	2	3	2	4	3	1	2	2	4	3	2	2	3	2	3	4	3	4	3	1	4	2	3	3	2	3	1	4	3
2721_53920_PB_AHY_F_2017	1	1	2	1	2	2	4	1	2	2	3	2	1	2	2	1	3	1	3	1	2	3	2	4	3	1	2	2	2	1	2	2	3	2	3	4	3	3	3	1	4	2	3	3	2	3	1	4	3
2721_53920_PB_AHY_F_2017	1	3	4	1	2	2	4	1	2	2	3	2	3	2	2	1	3	1	3	1	2	3	2	4	3	1	2	2	4	3	2	3	3	2	3	4	3	4	3	1	4	2	3	3	2	3	1	4	3
2721_53921_PB_AHY_F_2017	1	1	2	3	2	2	2	1	2	2	3	2	3	2	2	1	2	1	3	1	2	3	2	4	3	1	2	2	4	1	2	2	3	2	3	4	3	3	3	1	4	2	3	3	2	3	1	4	3
2721_53921_PB_AHY_F_2017	1	1	2	3	2	2	2	1	2	2	3	2	3	2	2	1	3	3	3	1	2	3	2	4	3	1	2	2	4	1	2	3	3	2	3	4	3	4	3	1	4	2	3	3	2	3	1	4	3
2721_53922_PB_AHY_F_2017	1	1	2	1	2	2	2	1	2	2	3	2	3	2	2	1	2	3	3	1	2	3	2	4	3	1	2	2	2	1	2	2	3	2	3	4	3	0	3	1	4	2	3	3	2	3	1	4	3
2721_53922_PB_AHY_F_2017	1	1	2	1	2	2	2	1	2	2	3	2	3	2	2	1	2	3	3	1	2	3	2	4	3	1	2	2	4	1	2	3	3	2	3	4	3	0	3	1	4	2	3	3	3	3	1	4	3
2721_53923_PB_AHY_M_2017	1	1	2	1	2	2	2	1	2	2	3	2	1	2	2	1	2	3	3	1	2	3	2	4	3	1	2	2	2	1	2	3	3	2	3	4	3	3	3	1	4	2	3	3	2	3	1	4	3
2721_53923_PB_AHY_M_2017	1	1	4	3	2	2	4	1	2	2	3	2	3	2	2	1	3	3	3	1	2	3	2	4	3	1	2	2	4	3	4	3	3	2	3	4	3	4	3	1	4	2	3	3	2	3	1	4	3
2721_53924_MQ_AHY_F_2017	1	1	2	1	2	2	4	1	2	2	3	1	1	2	2	1	3	1	3	1	2	3	2	4	3	1	2	2	4	1	2	3	3	2	3	2	3	3	3	1	4	2	3	3	2	3	1	4	3
2721_53924_MQ_AHY_F_2017	1	1	4	1	2	2	4	1	2	2	3	2	1	2	2	1	3	3	3	1	2	3	2	4	3	1	2	2	4	3	2	3	3	2	3	4	3	4	3	1	4	2	3	3	3	3	1	4	3
2721_53925_PB_AHY_F_2017	1	1	2	1	2	2	2	1	2	2	3	2	3	2	2	1	2	3	3	1	2	3	2	4	3	1	2	2	2	1	4	2	3	2	3	4	3	4	3	1	4	2	3	3	2	3	1	4	3
2721_53925_PB_AHY_F_2017	1	1	2	3	2	2	2	1	2	2	3	2	3	2	2	1	2	3	3	1	2	3	2	4	3	1	2	2	4	1	4	2	3	2	3	4	3	4	3	1	4	2	3	3	2	3	1	4	3
2721_53926_MQ_AHY_M_2017	1	1	2	1	2	2	2	1	2	2	3	1	1	2	2	1	3	1	3	1	2	3	2	4	3	1	2	2	2	1	2	3	3	2	3	4	3	3	2	1	4	2	3	3	2	3	1	4	3
2721_53926_MQ_AHY_M_2017	1	1	4	1	2	2	4	1	2	2	3	2	3	2	2	1	3	3	3	1	2	3	2	4	3	1	2	2	4	3	2	3	3	2	3	4	3	4	3	1	4	2	3	3	2	3	1	4	3
2721_53927_MQ_AHY_F_2017	1	1	2	1	2	2	4	1	2	2	3	2	1	2	2	1	3	1	3	1	2	3	2	4	3	1	2	2	4	3	2	3	3	2	3	4	3	3	2	1	4	2	3	1	2	3	1	4	3
2721_53927_MQ_AHY_F_2017	1	1	4	1	2	2	4	1	2	2	3	2	1	2	2	1	3	3	3	1	2	3	2	4	3	1	2	2	4	3	2	3	3	2	3	4	3	4	3	1	4	2	3	3	2	3	1	4	3
2721_53928_PB_AHY_M_2017	1	1	2	1	2	2	2	1	2	2	3	2	1	2	2	1	2	3	3	1	2	3	2	4	3	1	2	2	4	3	2	3	3	2	3	4	3	3	2	1	4	2	3	3	2	3	1	4	3
2721_53928_PB_AHY_M_2017	1	1	4	1	2	2	4	1	2	2	3	2	3	2	2	1	3	3	3	1	2	3	4	4	3	1	2	2	4	3	2	3	3	2	3	4	3	4	2	1	4	2	3	3	3	3	1	4	3
2721_53929_PB_AHY_M_2017	1	1	4	1	2	2	4	1	2	2	3	2	1	2	2	1	3	1	3	1	2	3	2	4	3	1	2	2	4	3	2	3	3	2	3	4	3	3	3	1	4	2	3	3	2	3	1	4	3
2721_53929_PB_AHY_M_2017	1	1	4	1	4	2	4	1	2	2	3	2	1	2	2	1	3	3	3	1	2	3	2	4	3	1	2	2	4	3	2	3	3	2	3	4	3	4	3	1	4	2	3	3	2	3	1	4	3
2721_53931_PB_AHY_F_2017	1	1	2	1	2	2	4	1	2	2	3	1	1	2	2	1	2	1	3	1	2	3	2	4	3	1	2	2	4	3	2	3	3	2	3	4	3	3	3	1	4	2	3	3	2	3	1	4	3
2721_53931_PB_AHY_F_2017	1	1	4	3	2	2	4	1	2	2	3	2	3	2	2	1	3	1	3	1	2	3	2	4	3	1	3	2	4	3	2	3	3	2	3	4	3	4	3	1	4	2	3	3	2	3	1	4	3
2721_53932_MQ_L_009_2017	1	1	2	1	2	2	4	1	2	2	3	1	1	2	2	1	3	3	3	1	2	3	2	4	3	1	2	2	4	3	2	3	3	2	3	4	3	3	3	1	4	2	3	1	2	3	1	4	3
2721_53932_MQ_L_009_2017	1	1	4	3	2	2	4	1	2	2	3	2	3	2	2	1	3	3	3	1	2	3	2	4	3	1	2	2	4	3	2	3	3	2	3	4	3	4	3	1	4	2	3	3	2	3	1	4	3
2721_53933_MQ_L_001_2017	1	1	4	1	2	2	4	1	2	2	3	1	1	2	0	1	3	1	3	1	2	3	2	4	3	1	2	2	4	3	2	3	3	2	1	4	3	0	0	1	4	2	3	0	2	3	1	4	3
2721_53933_MQ_L_001_2017	1	1	4	1	2	2	4	1	2	2	3	2	3	2	0	1	3	1	3	1	2	3	2	4	3	1	2	2	4	3	2	3	3	2	3	4	3	0	0	1	4	2	3	0	2	3	1	4	3
2721_53934_MQ_L_001_2017	1	1	2	1	2	2	4	1	2	2	3	1	1	2	2	1	3	1	3	1	2	3	2	4	3	1	2	2	4	1	2	3	3	2	3	4	3	3	2	1	4	2	3	3	2	3	1	4	3
2721_53934_MQ_L_001_2017	1	1	2	3	2	2	4	1	2	2	3	2	3	2	2	1	3	3	3	1	2	3	2	4	3	1	3	2	4	3	2	3	3	2	3	4	3	4	3	1	4	2	3	3	3	3	1	4	3
2721_53936_MQ_L_001_2017	1	1	4	1	2	2	4	1	2	2	3	1	1	2	2	1	3	1	3	1	2	3	2	4	3	1	2	2	4	3	2	2	3	2	1	2	3	4	3	1	4	2	3	3	2	3	1	4	3
2721_53936_MQ_L_001_2017	1	3	4	1	2	2	4	1	2	2	3	2	3	2	2	1	3	3	3	1	2	3	2	4	3	1	2	2	4	3	2	3	3	2	3	4	3	4	3	1	4	2	3	3	2	3	1	4	3
2721_53937_MQ_L_008_2017	1	1	4	1	2	2	4	1	2	2	3	1	1	2	2	1	3	3	3	1	2	3	2	4	3	1	2	2	2	1	2	3	3	2	3	4	3	3	2	1	4	2	3	3	2	3	1	4	3
2721_53937_MQ_L_008_2017	1	3	4	1	2	2	4	1	2	2	3	2	1	2	2	1	3	3	3	1	2	3	2	4	3	1	2	2	4	3	4	3	3	2	3	4	3	4	3	1	4	2	3	3	2	3	1	4	3
2721_53938_MQ_L_001_2017	1	1	4	1	2	2	4	1	2	2	3	2	1	2	2	1	3	3	3	1	2	3	2	4	3	1	2	2	4	3	2	3	3	2	3	4	3	3	2	1	4	2	3	1	2	1	1	4	3
2721_53938_MQ_L_001_2017	1	1	4	3	2	2	4	1	2	2	3	2	3	2	2	1	3	3	3	1	2	3	2	4	3	1	3	2	4	3	2	3	3	2	3	4	3	4	2	1	4	2	3	3	2	3	1	4	3
2721_53942_PB_L_034_2017	1	1	2	1	2	2	2	1	2	2	3	2	1	2	2	1	2	3	3	1	2	3	2	4	3	1	2	2	2	1	2	2	3	2	3	4	3	4	3	1	4	2	3	3	2	3	1	4	3
2721_53942_PB_L_034_2017	1	1	2	3	2	2	2	1	2	2	3	2	3	2	2	1	2	3	3	1	2	3	4	4	3	1	2	2	4	1	2	3	3	2	3	4	3	4	3	1	4	2	3	3	2	3	1	4	3
2721_53943_PB_L_034_2017	1	1	2	1	2	2	0	1	2	2	3	2	1	2	2	1	3	1	3	1	2	3	2	4	3	1	2	2	4	0	2	3	3	2	3	4	3	3	3	1	4	2	3	3	2	3	1	4	3
2721_53943_PB_L_034_2017	1	1	4	1	2	2	0	1	2	2	3	2	3	2	2	1	3	3	3	1	2	3	2	4	3	1	2	2	4	0	2	3	3	2	3	4	3	4	3	1	4	2	3	3	2	3	1	4	3
2721_53944_PB_L_057_2017	1	1	2	1	2	2	2	1	2	2	3	2	3	2	2	1	2	3	3	1	2	3	2	4	3	1	2	2	2	1	2	2	3	2	3	4	3	3	3	1	4	2	3	3	2	3	1	4	3
2721_53944_PB_L_057_2017	1	1	2	3	2	2	2	1	2	2	3	2	3	2	2	1	2	3	3	1	2	3	2	4	3	1	2	2	4	1	2	3	3	2	3	4	3	4	3	1	4	2	3	3	3	3	1	4	3
2721_53945_PB_L_057_2017	1	1	2	3	2	2	2	1	2	2	3	2	3	2	2	1	2	3	3	1	2	3	2	4	3	1	2	2	2	1	2	2	3	2	3	4	3	3	3	1	4	2	3	3	2	3	1	4	3
2721_53945_PB_L_057_2017	1	1	2	3	2	2	2	1	2	2	3	2	3	2	2	1	2	3	3	3	2	3	2	4	3	1	2	2	2	1	4	2	3	2	3	4	3	4	3	1	4	2	3	3	2	3	1	4	3
2721_53946_PB_L_057_2017	1	1	2	1	0	2	2	1	2	2	3	2	3	2	2	1	2	3	3	1	2	3	2	4	3	1	2	2	2	1	2	2	3	0	3	4	0	3	3	1	4	0	3	0	2	3	0	4	3
2721_53946_PB_L_057_2017	1	1	2	1	0	2	2	1	2	2	3	2	3	2	2	1	2	3	3	3	2	3	2	4	3	1	2	2	2	1	4	2	3	0	3	4	0	4	3	1	4	0	3	0	2	3	0	4	3
2721_53949_PB_L_029_2017	1	1	2	3	2	2	2	1	2	2	3	2	3	2	2	1	2	1	3	1	2	3	2	4	3	1	2	2	2	1	2	2	3	2	3	4	3	4	3	1	4	2	3	3	2	3	1	4	3
2721_53949_PB_L_029_2017	1	1	2	3	2	4	2	1	2	2	3	2	3	2	2	1	2	3	3	1	2	3	2	4	3	1	2	2	4	3	2	3	3	2	3	4	3	4	3	1	4	2	3	3	2	3	1	4	3
2721_53951_PB_L_031_2017	1	1	2	3	2	2	2	1	2	2	3	2	3	2	2	1	2	3	3	1	2	3	2	4	3	1	2	2	2	1	2	2	3	2	3	4	3	3	3	1	4	2	3	3	2	3	1	4	3
2721_53951_PB_L_031_2017	1	1	2	3	2	2	2	1	2	2	3	2	3	2	2	1	2	3	3	1	2	3	2	4	3	1	2	2	4	1	4	3	3	2	3	4	3	4	3	1	4	2	3	3	2	3	1	4	3
2721_53952_PB_L_031_2017	1	1	2	1	2	2	4	1	2	2	3	1	1	2	2	1	3	1	3	1	2	3	2	4	3	1	2	2	4	3	2	3	3	2	3	4	3	0	3	1	4	2	3	1	2	3	1	4	3
2721_53952_PB_L_031_2017	1	1	4	3	2	2	4	1	2	2	3	2	1	2	2	1	3	3	3	1	2	3	2	4	3	1	2	2	4	3	2	3	3	2	3	4	3	0	3	1	4	2	3	3	2	3	1	4	3
2721_53953_PB_L_031_2017	1	1	2	3	2	2	2	1	2	2	3	2	3	2	2	1	2	3	3	1	2	3	2	4	3	1	2	2	4	1	2	2	3	2	3	4	3	3	3	1	4	2	3	3	2	3	1	4	3
2721_53953_PB_L_031_2017	1	1	2	3	2	2	2	1	2	2	3	2	3	2	2	1	2	3	3	1	2	3	2	4	3	1	2	2	4	1	4	2	3	2	3	4	3	4	3	1	4	2	3	3	2	3	1	4	3
2721_53956_PB_L_036_2017	1	1	2	3	2	2	2	1	1	2	3	2	3	2	2	1	2	3	3	1	2	3	2	4	3	1	2	2	4	1	2	2	3	2	3	4	3	3	3	1	4	2	3	3	2	3	1	4	3
2721_53956_PB_L_036_2017	1	1	2	3	2	2	2	1	2	2	3	2	3	2	2	1	2	3	3	1	2	3	2	4	3	1	2	2	4	1	2	2	3	2	3	4	3	4	3	1	4	2	3	3	2	3	1	4	3
2721_53957_PB_L_036_2017	1	1	2	3	2	2	2	1	1	2	3	2	1	2	2	1	2	3	3	1	2	3	2	4	3	1	2	2	4	1	2	2	3	2	3	4	3	3	3	1	4	2	3	3	2	3	1	4	3
2721_53957_PB_L_036_2017	1	1	2	3	2	2	2	1	2	2	3	2	3	2	2	1	3	3	3	1	2	3	2	4	3	1	2	2	4	1	2	3	3	2	3	4	3	4	3	1	4	2	3	3	2	3	1	4	3
2721_53958_PB_L_036_2017	1	1	2	1	2	2	2	1	2	2	3	2	1	2	2	1	2	3	3	1	2	3	2	4	3	1	2	2	2	1	2	2	3	2	3	4	3	3	3	1	4	2	3	3	2	3	1	4	3
2721_53958_PB_L_036_2017	1	1	2	3	2	2	2	1	2	2	3	2	3	2	2	1	3	3	3	1	2	3	2	4	3	1	2	2	4	1	2	2	3	2	3	4	3	4	3	1	4	2	3	3	2	3	1	4	3
2721_53963_PB_L_028_2017	1	1	4	1	2	2	4	1	2	2	3	2	1	2	2	1	3	3	3	1	2	3	2	4	3	1	2	2	4	3	2	3	3	2	3	4	0	3	3	1	4	0	3	3	2	3	0	4	3
2721_53963_PB_L_028_2017	1	1	4	1	2	2	4	1	2	2	3	2	1	2	2	1	3	3	3	1	2	3	2	4	3	1	2	2	4	3	2	3	3	2	3	4	0	4	3	1	4	0	3	3	2	3	0	4	3
2721_53965_PB_L_028_2017	1	1	2	1	2	2	4	1	2	2	3	1	1	2	2	1	3	1	3	1	2	3	2	4	3	1	2	2	4	3	2	3	3	2	3	4	3	3	3	1	4	2	3	3	2	3	1	4	3
2721_53965_PB_L_028_2017	1	1	2	1	2	2	4	1	2	2	3	1	1	2	2	1	3	1	3	1	2	3	2	4	3	1	2	2	4	3	2	3	3	2	3	4	3	4	3	1	4	2	3	3	2	3	1	4	3
2721_53967_PB_L_039_2017	1	1	4	1	2	2	4	1	2	2	3	1	1	2	2	1	3	3	3	1	2	3	2	4	3	1	2	2	4	1	2	3	3	2	3	4	3	3	3	1	4	2	3	3	2	3	1	4	3
2721_53967_PB_L_039_2017	1	1	4	1	2	2	4	1	2	2	3	2	1	2	2	1	3	3	3	1	2	3	2	4	3	1	2	2	4	3	2	3	3	2	3	4	3	4	3	1	4	2	3	3	2	3	1	4	3
2721_53973_PB_L_046_2017	1	1	2	1	2	2	2	1	2	2	3	2	1	2	2	1	2	3	3	1	2	3	2	4	3	1	2	2	4	1	2	3	3	2	3	4	3	3	3	1	4	2	3	3	2	3	1	4	3
2721_53973_PB_L_046_2017	1	1	2	1	2	2	2	1	2	2	3	2	3	2	2	1	2	3	3	1	2	3	2	4	3	1	2	2	4	1	2	3	3	2	3	4	3	4	3	1	4	2	3	3	2	3	1	4	3
2721_53975_PB_L_046_2017	1	1	2	1	0	2	2	1	2	2	3	2	0	2	0	1	2	3	3	1	2	3	2	4	3	1	2	2	2	1	2	2	3	2	3	4	3	0	0	1	4	2	3	0	2	3	1	4	3
2721_53975_PB_L_046_2017	1	1	4	1	0	2	4	1	2	2	3	2	0	2	0	1	3	3	3	1	2	3	2	4	3	1	2	2	4	3	2	3	3	2	3	4	3	0	0	1	4	2	3	0	2	3	1	4	3
2721_53976_PB_L_046_2017	1	1	2	1	2	2	2	1	2	2	3	1	1	2	2	1	3	1	3	1	2	3	2	4	3	1	2	2	2	1	2	3	3	2	3	4	3	3	3	1	4	2	3	3	2	3	1	4	3
2721_53976_PB_L_046_2017	1	1	4	1	2	2	4	1	2	2	3	1	3	2	2	1	3	3	3	1	2	3	2	4	3	1	2	2	4	3	4	3	3	2	3	4	3	4	3	1	4	2	3	3	2	3	1	4	3
2721_53977_PB_L_054_2017	1	1	2	1	2	2	2	1	2	2	3	2	3	2	2	1	2	1	3	1	2	3	2	4	3	1	2	2	2	1	2	2	3	2	3	4	0	3	3	1	4	2	3	3	2	3	0	4	3
2721_53977_PB_L_054_2017	1	1	2	3	2	2	2	1	2	2	3	2	3	2	2	1	3	3	3	1	2	3	2	4	3	1	2	2	4	1	4	3	3	2	3	4	0	4	3	1	4	2	3	3	2	3	0	4	3
2721_53981_PB_L_054_2017	1	1	2	1	2	2	2	1	2	2	3	2	3	2	2	1	2	3	3	1	2	3	2	4	3	1	2	2	2	1	2	2	3	2	3	4	3	3	3	1	4	2	3	3	2	3	1	4	3
2721_53981_PB_L_054_2017	1	1	2	3	2	2	2	1	2	2	3	2	3	2	2	1	2	3	3	1	2	3	2	4	3	1	2	2	4	1	4	3	3	2	3	4	3	4	3	1	4	2	3	3	2	3	1	4	3
2721_53983_PB_L_047_2017	1	1	2	3	2	2	2	1	2	2	2	2	1	2	2	1	2	3	3	1	2	3	2	4	3	1	2	2	4	3	2	3	3	2	3	4	3	3	3	1	4	2	3	3	2	3	1	4	3
2721_53983_PB_L_047_2017	1	1	2	3	2	2	2	1	2	4	3	2	3	2	2	1	3	3	3	1	2	3	2	4	3	1	2	2	4	3	2	3	3	2	3	4	3	4	3	1	4	2	3	3	2	3	1	4	3
2721_53985_PB_L_047_2017	1	1	2	1	2	2	2	1	2	2	3	2	3	2	2	1	2	3	3	1	2	3	2	4	3	1	2	2	2	1	2	2	3	2	3	4	3	3	3	1	4	2	3	3	2	3	1	4	3
2721_53985_PB_L_047_2017	1	1	2	3	2	2	2	1	2	2	3	2	3	2	2	1	2	3	3	1	2	3	2	4	3	1	2	2	4	1	4	2	3	2	3	4	3	4	3	1	4	2	3	3	3	3	1	4	3
2721_53988_PB_L_056_2017	1	1	2	3	2	2	2	1	2	2	3	2	1	2	2	1	2	3	3	1	2	3	2	4	3	1	2	2	2	1	2	2	3	2	3	4	3	4	2	1	4	2	3	3	2	3	1	4	3
2721_53988_PB_L_056_2017	1	1	2	3	2	2	2	1	2	2	3	2	3	2	2	1	3	3	3	1	2	3	2	4	3	1	2	2	4	1	2	3	3	2	3	4	3	4	3	1	4	2	3	3	2	3	1	4	3
2721_53990_PB_L_056_2017	1	1	0	1	2	2	2	1	2	2	3	2	0	2	2	1	2	3	3	1	2	3	2	4	3	1	2	2	2	0	2	2	3	0	3	4	0	0	0	1	4	0	3	3	2	3	0	4	3
2721_53990_PB_L_056_2017	1	1	0	3	2	2	4	1	2	2	3	2	0	2	2	1	3	3	3	1	2	3	2	4	3	1	2	2	4	0	4	3	3	0	3	4	0	0	0	1	4	0	3	3	2	3	0	4	3
2721_53991_PB_L_050_2017	1	3	4	1	2	2	4	1	2	2	3	1	1	2	2	1	3	1	3	1	2	3	2	4	3	1	2	2	2	1	2	2	3	2	3	4	3	3	3	1	4	2	3	3	2	3	0	4	3
2721_53991_PB_L_050_2017	1	3	4	1	2	2	4	1	2	2	3	2	3	2	2	1	3	1	3	1	2	3	2	4	3	1	2	2	2	3	2	3	3	2	3	4	3	4	3	1	4	2	3	3	2	3	0	4	3
2721_53992_PB_L_050_2017	1	1	2	1	2	2	4	1	2	2	3	2	1	2	2	1	3	1	3	1	2	3	2	4	3	1	2	2	2	0	2	2	3	2	3	4	3	0	3	1	4	2	3	3	2	3	1	4	3
2721_53992_PB_L_050_2017	1	1	4	1	2	2	4	1	2	2	3	2	3	2	2	1	3	1	3	1	2	3	2	4	3	1	2	2	4	0	2	3	3	2	3	4	3	0	3	1	4	2	3	3	2	3	1	4	3
2721_53993_PB_L_050_2017	1	1	2	1	2	2	4	1	2	2	3	2	1	2	2	1	2	1	3	1	2	3	2	4	3	1	2	2	2	1	2	2	3	2	3	4	3	3	3	1	4	2	3	3	2	3	1	4	3
2721_53993_PB_L_050_2017	1	1	4	1	2	2	4	1	2	2	3	2	3	2	2	1	3	3	3	1	2	3	2	4	3	1	2	4	4	3	2	3	3	2	3	4	3	4	3	1	4	2	3	3	2	3	1	4	3
2721_53994_PB_L_050_2017	1	1	2	1	2	2	4	1	2	2	3	1	3	2	2	1	3	1	3	1	2	3	2	4	3	1	2	2	2	1	2	2	3	2	1	4	3	3	3	1	4	2	3	3	2	3	1	4	3
2721_53994_PB_L_050_2017	1	3	2	1	2	2	4	1	2	2	3	2	3	2	2	1	3	1	3	1	2	3	2	4	3	1	2	2	2	3	2	3	3	2	3	4	3	4	3	1	4	2	3	3	2	3	1	4	3
2721_53995_PB_L_050_2017	1	1	4	1	2	2	2	1	2	2	3	2	1	2	2	1	3	1	3	1	2	3	2	4	3	1	2	2	4	3	2	3	3	2	1	4	3	3	3	1	4	0	3	3	2	3	1	4	3
2721_53995_PB_L_050_2017	1	1	4	1	2	2	4	1	2	2	3	2	3	2	2	1	3	3	3	1	2	3	2	4	3	1	3	2	4	3	2	3	3	2	3	4	3	4	3	1	4	0	3	3	2	3	1	4	3
2721_53996_PB_L_045_2017	1	1	2	1	2	2	4	1	2	2	3	2	1	2	2	1	3	1	3	1	2	3	2	4	3	1	2	2	2	1	2	3	3	2	3	4	3	3	3	1	4	2	3	3	2	3	1	4	3
2721_53996_PB_L_045_2017	1	1	4	1	2	2	4	1	2	2	3	2	3	2	2	1	3	3	3	1	2	3	2	4	3	1	2	2	4	3	2	3	3	2	3	4	3	4	3	1	4	2	3	3	2	3	1	4	3
2721_53997_PB_L_045_2017	1	1	2	1	2	2	4	1	2	2	3	1	1	2	2	1	3	1	3	1	2	3	2	4	3	1	2	2	4	3	2	3	3	2	3	4	3	0	3	1	4	2	3	3	2	1	1	4	3
2721_53997_PB_L_045_2017	1	1	4	1	2	2	4	1	2	2	3	2	3	2	2	1	3	1	3	1	2	3	2	4	3	1	2	2	4	3	2	3	3	2	3	4	3	0	3	1	4	2	3	3	2	3	1	4	3
2721_53998_PB_AHY_M_2017	1	1	2	1	2	2	4	1	2	2	3	2	1	2	2	1	3	3	3	1	2	3	2	4	3	1	2	2	4	3	2	3	3	2	1	4	3	3	2	1	4	2	3	3	2	3	1	4	3
2721_53998_PB_AHY_M_2017	1	1	2	1	2	2	4	1	2	2	3	2	1	2	2	1	3	3	3	1	2	3	2	4	3	1	2	2	4	3	2	3	3	2	3	4	3	4	3	1	4	2	3	3	2	3	1	4	3
2721_53999_PB_AHY_M_2017	1	1	2	1	2	2	4	1	2	2	3	1	1	2	2	1	3	1	3	1	2	3	2	4	3	1	2	2	4	3	2	3	3	2	3	4	3	3	2	1	4	2	3	3	2	3	1	4	3
2721_53999_PB_AHY_M_2017	1	1	4	1	2	2	4	1	2	2	3	1	1	2	2	1	3	3	3	1	2	3	2	4	3	1	3	2	4	3	2	3	3	2	3	4	3	4	3	1	4	2	3	3	3	3	1	4	3
2721_54101_PB_AHY_M_2017	1	1	2	1	2	2	2	1	2	2	3	2	3	2	2	1	2	3	3	1	2	3	2	4	3	1	2	2	4	1	4	2	3	2	3	4	3	3	3	1	1	2	3	3	2	3	1	4	3
2721_54101_PB_AHY_M_2017	1	1	2	3	2	2	2	1	2	2	3	2	3	2	2	1	2	3	3	1	2	3	2	4	3	1	2	2	4	1	4	2	3	2	3	4	3	4	3	1	4	2	3	3	2	3	1	4	3
2721_54102_PB_AHY_F_2017	1	1	4	1	2	2	2	1	2	2	3	2	3	2	2	1	2	3	3	1	2	3	2	4	3	1	2	2	4	1	2	3	3	2	3	4	3	3	3	1	4	2	3	3	2	3	1	4	1
2721_54102_PB_AHY_F_2017	1	1	4	1	2	2	2	1	2	2	3	2	3	2	2	1	2	3	3	1	2	3	2	4	3	1	2	2	4	1	2	3	3	2	3	4	3	4	3	1	4	2	3	3	2	3	1	4	3
2721_54103_PB_AHY_F_2017	1	1	2	1	2	2	2	1	2	2	3	2	3	2	2	1	2	3	3	1	2	3	2	4	3	1	2	2	2	1	2	2	3	2	3	4	3	3	3	1	4	2	3	3	2	3	1	4	3
2721_54103_PB_AHY_F_2017	1	1	4	3	2	2	2	1	2	2	3	2	3	2	2	1	2	3	3	1	2	3	2	4	3	1	2	2	4	1	4	2	3	2	3	4	3	4	3	1	4	2	3	3	2	3	1	4	3
2721_54104_PB_AHY_F_2017	1	1	2	1	2	2	2	1	2	2	3	2	3	2	2	1	2	3	3	1	2	3	2	4	3	1	2	2	4	1	2	2	3	2	3	4	3	4	3	1	4	2	3	3	2	3	1	4	3
2721_54104_PB_AHY_F_2017	1	1	2	3	2	2	2	1	2	2	3	2	3	2	2	1	2	3	3	1	2	3	2	4	3	1	2	2	4	1	2	2	3	2	3	4	3	4	3	1	4	2	3	3	2	3	1	4	3
2721_54105_PB_AHY_F_2017	1	1	2	1	2	2	4	1	2	2	3	1	1	2	2	1	3	1	3	1	2	3	2	4	3	1	2	2	4	3	2	3	3	2	3	4	3	3	3	1	4	2	3	3	2	3	1	4	3
2721_54105_PB_AHY_F_2017	1	1	4	1	2	2	4	1	2	2	3	2	3	2	2	1	3	3	3	1	2	3	2	4	3	1	2	2	4	3	2	3	3	2	3	4	3	4	3	1	4	2	3	3	2	3	1	4	3
2721_54106_PB_AHY_M_2017	1	1	4	1	2	2	4	1	2	2	3	2	1	2	2	1	3	3	3	1	2	3	2	4	3	1	2	2	2	1	2	2	3	2	3	4	3	3	2	1	4	2	3	3	2	3	1	4	3
2721_54106_PB_AHY_M_2017	1	1	4	1	2	2	4	1	2	2	3	2	1	2	2	1	3	3	3	1	2	3	2	4	3	1	2	2	4	3	2	3	3	2	3	4	3	4	3	1	4	2	3	3	3	3	1	4	3
2721_54107_PB_AHY_M_2017	1	1	2	3	2	0	0	1	2	2	3	2	3	2	2	1	2	3	3	1	2	3	2	4	3	1	2	2	2	0	2	2	3	2	3	4	3	3	0	1	4	2	3	3	2	3	1	4	3
2721_54107_PB_AHY_M_2017	1	1	2	3	2	0	0	1	2	2	3	2	3	2	2	1	2	3	3	1	2	3	2	4	3	1	2	2	2	0	2	2	3	2	3	4	3	4	0	1	4	2	3	3	2	3	1	4	3
2721_54108_PB_AHY_M_2017	1	1	2	1	2	2	2	1	1	2	3	2	3	2	2	1	2	3	3	1	2	3	2	4	3	1	2	2	4	1	2	2	3	2	3	4	3	3	3	1	4	2	3	0	2	3	1	4	3
2721_54108_PB_AHY_M_2017	1	1	2	3	2	2	2	1	2	2	3	2	3	2	2	1	3	3	3	1	2	3	2	4	3	1	2	2	4	1	2	3	3	2	3	4	3	4	3	1	4	2	3	0	2	3	1	4	3
2721_54110_PB_L_061_2017	1	1	4	1	2	2	4	1	2	2	3	2	1	2	2	1	3	1	3	1	2	3	2	4	3	1	2	2	4	3	2	3	3	2	1	2	3	3	3	1	4	2	3	3	2	3	1	4	3
2721_54110_PB_L_061_2017	1	1	4	1	2	2	4	1	2	2	3	2	1	2	2	1	3	3	3	1	2	3	2	4	3	1	3	2	4	3	2	3	3	2	3	4	3	4	3	1	4	2	3	3	2	3	1	4	3
2721_54111_PB_L_061_2017	1	1	2	1	2	2	4	1	2	2	3	2	1	2	2	1	3	1	3	1	2	3	2	4	3	1	2	2	2	1	2	2	3	2	3	4	0	3	3	1	4	0	3	3	2	3	0	4	3
2721_54111_PB_L_061_2017	1	1	4	1	2	2	4	1	2	2	3	2	3	2	2	1	3	1	3	1	2	3	2	4	3	1	2	2	4	3	2	3	3	2	3	4	0	4	3	1	4	0	3	3	2	3	0	4	3
2721_54114_PB_L_074_2017	1	1	2	1	2	2	2	1	2	2	3	2	1	2	2	1	2	3	3	1	2	3	2	4	3	1	2	2	2	1	2	2	3	2	3	4	3	3	3	1	4	2	3	3	2	3	1	4	3
2721_54114_PB_L_074_2017	1	1	2	3	2	2	4	1	2	2	3	2	3	2	2	1	3	3	3	1	2	3	2	4	3	1	2	2	4	1	2	2	3	2	3	4	3	4	3	1	4	2	3	3	2	3	1	4	3
2721_54116_PB_L_079_2017	1	1	2	3	2	2	2	1	2	2	3	2	1	2	2	1	3	3	3	1	2	3	2	4	3	1	2	2	4	1	2	2	3	2	3	4	3	3	2	1	4	2	3	3	2	3	1	4	3
2721_54116_PB_L_079_2017	1	1	2	3	2	2	2	1	2	2	3	2	3	2	2	1	3	3	3	1	2	3	2	4	3	1	2	2	4	1	2	2	3	2	3	4	3	4	3	1	4	2	3	3	2	3	1	4	3
2721_54121_MQ_L_010_2017	1	1	2	1	2	2	2	1	2	2	3	2	3	2	2	1	2	3	3	1	2	3	2	4	3	1	2	2	2	1	2	3	3	2	3	4	3	3	3	1	4	2	3	3	2	3	1	4	3
2721_54121_MQ_L_010_2017	1	1	2	3	2	2	2	1	2	4	3	2	3	2	2	1	3	3	3	1	2	3	2	4	3	1	2	2	4	1	4	3	3	2	3	4	3	4	3	1	4	2	3	3	2	3	1	4	3
2721_54123_MQ_L_013_2017	1	1	2	3	2	2	2	1	2	2	3	2	1	2	2	1	2	3	3	1	2	3	2	4	3	1	2	2	4	1	2	2	3	2	3	4	3	3	3	1	4	2	3	3	2	3	1	4	3
2721_54123_MQ_L_013_2017	1	1	2	3	2	2	2	1	2	2	3	2	3	2	2	1	3	3	3	1	2	3	4	4	3	1	2	2	4	1	4	2	3	2	3	4	3	4	3	1	4	2	3	3	2	3	1	4	3
2721_54130_PB_L_081_2017	1	1	2	3	2	2	0	1	2	2	3	2	3	2	2	1	3	1	3	1	2	3	2	4	3	1	2	2	2	0	2	3	3	2	3	4	3	3	0	1	4	2	3	3	2	3	1	4	3
2721_54130_PB_L_081_2017	1	1	2	3	2	2	0	1	2	2	3	2	3	2	2	1	3	3	3	1	2	3	2	4	3	1	2	2	4	0	4	3	3	2	3	4	3	4	0	1	4	2	3	3	2	3	1	4	3
2721_54131_PB_L_081_2017	1	1	2	1	2	2	2	1	2	2	3	2	3	2	2	1	2	3	3	1	2	3	2	4	3	1	2	2	4	1	2	2	3	2	3	4	3	3	3	1	4	2	3	3	2	3	1	4	3
2721_54131_PB_L_081_2017	1	1	2	3	2	2	2	1	2	2	3	2	3	2	2	1	3	3	3	1	2	3	2	4	3	1	2	2	4	1	2	3	3	2	3	4	3	4	3	1	4	2	3	3	2	3	1	4	3
2721_54132_PB_L_063_2017	1	1	2	1	2	2	4	1	2	2	3	2	1	2	2	1	3	1	3	1	2	3	2	4	3	1	2	2	4	3	2	2	3	2	3	4	3	3	3	1	4	2	3	3	2	3	1	4	3
2721_54132_PB_L_063_2017	1	1	4	1	2	2	4	1	2	2	3	2	1	2	2	1	3	3	3	1	2	3	2	4	3	1	2	4	4	3	2	3	3	2	3	4	3	4	3	1	4	2	3	3	3	3	1	4	3
2721_54134_PB_L_063_2017	1	1	2	1	2	2	4	1	2	2	3	2	1	2	2	1	3	1	3	1	2	3	2	4	3	1	2	2	2	3	2	3	3	2	1	4	3	3	3	1	4	2	3	3	2	3	1	4	3
2721_54134_PB_L_063_2017	1	1	4	1	2	2	4	1	2	2	3	2	1	2	2	1	3	1	3	1	2	3	2	4	3	1	2	2	4	3	2	3	3	2	3	4	3	4	3	1	4	2	3	3	2	3	1	4	3
2721_54135_PB_L_093_2017	1	1	4	1	2	2	4	1	2	2	3	1	1	2	2	1	3	3	3	1	2	3	2	4	3	1	2	2	4	1	2	2	3	2	3	4	3	3	2	1	4	2	3	1	2	3	1	4	3
2721_54135_PB_L_093_2017	1	3	4	1	2	2	4	1	2	2	3	2	3	2	2	1	3	3	3	1	2	3	2	4	3	1	2	4	4	3	2	3	3	2	3	4	3	4	3	1	4	2	3	3	2	3	1	4	3
2721_54138_PB_L_093_2017	1	1	2	3	2	2	2	1	2	2	3	2	3	2	2	1	2	3	3	1	2	3	2	4	3	1	2	2	4	1	2	2	3	2	3	4	3	4	3	1	4	2	3	3	2	3	1	4	3
2721_54138_PB_L_093_2017	1	1	2	3	2	2	2	1	2	2	3	2	3	2	2	1	2	3	3	1	2	3	2	4	3	1	2	2	4	1	2	2	3	2	3	4	3	4	3	1	4	2	3	3	2	3	1	4	3
2721_54139_PB_L_068_2017	1	1	2	1	2	2	2	1	2	2	3	2	3	2	2	1	2	3	3	1	2	3	2	4	3	1	2	2	4	1	2	2	3	2	3	4	3	3	3	1	4	2	3	3	2	3	1	4	3
2721_54139_PB_L_068_2017	1	1	2	3	2	2	2	1	2	2	3	2	3	2	2	1	2	3	3	1	2	3	2	4	3	1	2	2	4	1	4	2	3	2	3	4	3	4	3	1	4	2	3	3	2	3	1	4	3
2721_54140_PB_L_068_2017	1	1	4	1	2	2	4	1	2	2	3	2	1	2	2	1	2	1	3	1	2	1	2	4	3	1	2	2	4	3	2	3	3	2	3	2	0	3	2	1	4	2	3	3	2	3	0	4	3
2721_54140_PB_L_068_2017	1	1	4	1	2	2	4	1	2	2	3	2	1	2	2	1	3	1	3	1	2	3	2	4	3	1	3	2	4	3	2	3	3	2	3	4	0	4	3	1	4	2	3	3	2	3	0	4	3
2721_54141_PB_L_068_2017	1	1	2	1	2	2	2	1	2	2	3	2	1	2	2	1	2	3	3	1	2	3	2	4	0	1	2	2	4	3	2	3	3	2	1	4	3	3	3	1	4	2	3	3	2	3	1	4	3
2721_54141_PB_L_068_2017	1	1	4	1	2	2	4	1	2	2	3	2	3	2	2	1	3	3	3	1	2	3	2	4	0	1	2	2	4	3	2	3	3	2	3	4	3	4	3	1	4	2	3	3	2	3	1	4	3
2721_54146_PB_L_067_2017	1	1	2	3	2	2	2	1	2	2	3	2	1	2	2	1	2	3	3	1	2	3	2	4	3	1	2	2	4	1	2	2	3	2	3	4	3	3	3	1	4	2	3	3	2	3	1	4	3
2721_54146_PB_L_067_2017	1	1	2	3	2	2	2	1	2	2	3	2	3	2	2	1	3	3	3	1	2	3	2	4	3	1	2	2	4	1	2	2	3	2	3	4	3	4	3	1	4	2	3	3	2	3	1	4	3
2721_54147_PB_L_067_2017	1	1	2	1	2	2	2	1	2	2	3	1	1	2	2	1	2	3	3	1	2	3	2	4	3	1	2	2	4	1	2	2	3	2	3	4	3	3	3	1	4	2	3	3	2	3	1	4	3
2721_54147_PB_L_067_2017	1	1	2	3	2	2	2	1	2	2	3	2	3	2	2	1	3	3	3	1	2	3	2	4	3	1	2	2	4	1	2	2	3	2	3	4	3	4	3	1	4	2	3	3	2	3	1	4	3
2721_54154_PB_L_076_2017	1	1	0	1	0	0	0	1	1	2	3	2	3	0	2	1	2	3	0	1	2	3	2	4	3	1	2	2	2	0	2	2	3	0	3	4	3	3	0	0	4	2	3	3	2	0	0	4	3
2721_54154_PB_L_076_2017	1	1	0	3	0	0	0	1	2	2	3	2	3	0	2	1	3	3	0	1	2	3	2	4	3	1	2	2	4	0	2	3	3	0	3	4	3	4	0	0	4	2	3	3	2	0	0	4	3
2721_54156_PB_L_076_2017	1	1	2	1	2	2	4	1	2	2	3	2	1	2	2	1	2	1	3	1	2	3	2	4	3	1	2	2	4	3	2	3	3	2	3	4	3	4	3	1	4	2	3	3	2	3	1	4	3
2721_54156_PB_L_076_2017	1	1	4	1	2	2	4	1	2	2	3	2	1	2	2	1	3	3	3	1	2	3	2	4	3	1	2	2	4	3	2	3	3	2	3	4	3	4	3	1	4	2	3	3	2	3	1	4	3
2721_54161_PB_L_088_2017	1	1	4	1	2	2	4	1	2	2	3	2	1	2	2	1	2	1	3	1	2	3	2	4	3	1	2	2	4	3	2	3	3	2	3	4	3	3	3	1	4	2	3	3	2	3	1	4	3
2721_54161_PB_L_088_2017	1	1	4	1	2	2	4	1	2	2	3	2	3	2	2	1	3	1	3	1	2	3	2	4	3	1	2	2	4	3	2	3	3	2	3	4	3	4	3	1	4	2	3	3	2	3	1	4	3
2721_54163_PB_L_069_2017	1	1	2	1	2	2	2	1	2	2	3	2	3	2	2	1	2	3	3	1	2	3	2	4	3	1	2	2	2	1	2	2	3	2	3	4	3	3	3	1	4	2	3	3	2	3	1	4	3
2721_54163_PB_L_069_2017	1	1	2	3	2	2	2	1	2	2	3	2	3	2	2	1	2	3	3	1	2	3	2	4	3	1	2	2	4	1	4	2	3	2	3	4	3	4	3	1	4	2	3	3	2	3	1	4	3
2721_54164_PB_L_069_2017	1	1	2	1	2	0	0	1	2	2	3	2	3	2	2	1	2	3	3	1	2	3	2	4	3	1	2	2	4	0	2	2	3	0	3	4	3	3	0	1	4	2	3	3	2	3	1	4	3
2721_54164_PB_L_069_2017	1	1	2	3	2	0	0	1	2	2	3	2	3	2	2	1	2	3	3	1	2	3	2	4	3	1	2	2	4	0	2	2	3	0	3	4	3	4	0	1	4	2	3	3	2	3	1	4	3
2721_54166_PB_L_080_2017	1	1	2	1	2	2	4	1	2	2	3	1	1	2	2	1	3	1	3	1	2	3	2	4	3	1	2	2	2	3	2	3	3	2	3	2	3	3	3	1	4	2	3	3	2	3	1	4	3
2721_54166_PB_L_080_2017	1	1	4	1	2	2	4	1	2	2	3	1	3	2	2	1	3	1	3	1	2	3	2	4	3	1	3	2	4	3	2	3	3	2	3	4	3	4	3	1	4	2	3	3	3	3	1	4	3
2721_54167_PB_L_080_2017	1	1	2	1	2	0	0	1	2	2	3	2	1	2	2	1	3	1	3	1	2	3	2	4	3	1	2	2	4	0	2	3	3	2	3	4	3	3	0	1	4	2	3	3	2	3	1	4	3
2721_54167_PB_L_080_2017	1	3	2	1	2	0	0	1	2	2	3	2	1	2	2	1	3	3	3	1	2	3	2	4	3	1	3	2	4	0	2	3	3	2	3	4	3	4	0	1	4	2	3	3	2	3	1	4	3
2721_54168_PB_L_080_2017	1	1	2	1	2	2	4	1	2	2	3	1	1	2	2	1	2	1	3	1	2	3	2	4	3	1	2	2	4	1	2	3	3	2	3	4	3	0	3	1	4	2	3	3	2	3	1	4	3
2721_54168_PB_L_080_2017	1	1	4	1	2	2	4	1	2	2	3	2	3	2	2	1	3	3	3	1	2	3	2	4	3	1	2	2	4	3	2	3	3	2	3	4	3	0	3	1	4	2	3	3	2	3	1	4	3
2721_54171_PB_L_091_2017	1	1	2	1	2	2	2	1	2	2	3	2	3	2	2	1	2	3	3	1	2	3	2	4	3	1	2	2	2	1	2	2	3	2	3	4	3	3	3	1	4	2	3	3	2	3	1	4	3
2721_54171_PB_L_091_2017	1	1	2	3	2	2	2	1	2	2	3	2	3	2	2	1	2	3	3	1	2	3	2	4	3	1	2	2	2	1	4	2	3	2	3	4	3	4	3	1	4	2	3	3	2	3	1	4	3
2721_54172_PB_L_089_2017	1	1	2	1	2	2	4	1	2	2	3	1	3	2	2	1	3	1	3	1	2	3	2	4	3	1	2	2	4	3	2	3	3	2	1	4	3	3	3	1	4	2	3	3	2	3	1	4	3
2721_54172_PB_L_089_2017	1	1	4	1	2	2	4	1	2	2	3	2	3	2	2	1	3	1	3	1	2	3	2	4	3	1	2	2	4	3	2	3	3	2	3	4	3	4	3	1	4	2	3	3	2	3	1	4	3
2721_54179_PB_L_092_2017	1	1	2	3	2	2	2	1	1	2	3	2	3	0	2	1	2	1	3	1	2	3	2	4	3	1	2	2	2	1	2	2	3	2	3	4	3	4	3	1	4	2	3	3	2	3	1	4	3
2721_54179_PB_L_092_2017	1	1	2	3	2	2	2	1	2	2	3	2	3	0	2	1	3	3	3	1	2	3	2	4	3	1	2	2	4	1	4	3	3	2	3	4	3	4	3	1	4	2	3	3	2	3	1	4	3
2721_54180_PB_L_092_2017	1	1	2	1	2	2	2	1	2	2	3	2	1	2	2	1	2	3	3	1	2	3	2	4	3	1	2	2	4	1	2	2	3	2	3	4	3	3	3	1	4	2	3	3	2	3	1	4	3
2721_54180_PB_L_092_2017	1	1	2	1	2	2	2	1	2	2	3	2	3	2	2	1	2	3	3	1	4	3	2	4	3	1	2	2	4	1	2	3	3	2	3	4	3	4	3	1	4	2	3	3	2	3	1	4	3
2721_54182_MQ_L_012_2017	1	1	2	1	2	2	2	1	2	2	3	2	3	2	2	1	2	3	3	1	2	3	2	4	3	1	2	2	4	1	2	2	3	2	3	4	3	3	2	1	4	2	3	3	2	3	1	4	3
2721_54182_MQ_L_012_2017	1	1	4	3	2	2	4	1	2	2	3	2	3	2	2	1	3	3	3	1	2	3	2	4	3	1	2	2	4	3	2	3	3	2	3	4	3	4	3	1	4	2	3	3	3	3	1	4	3
2721_54183_MQ_L_012_2017	1	1	2	1	2	0	0	1	2	2	3	1	1	2	2	1	2	3	3	1	2	3	2	4	3	1	2	2	4	0	2	2	3	2	3	4	3	4	0	1	4	2	3	1	2	3	1	4	3
2721_54183_MQ_L_012_2017	1	3	4	3	2	0	0	1	2	2	3	2	3	2	2	1	3	3	3	1	2	3	2	4	3	1	2	4	4	0	2	3	3	2	3	4	3	4	0	1	4	2	3	3	3	3	1	4	3
MQ_007_001	1	1	2	1	0	0	0	1	2	2	3	1	0	0	0	0	2	1	0	1	2	0	2	4	3	1	2	2	2	0	0	2	3	0	3	4	3	0	0	1	4	2	3	0	0	0	1	4	3
MQ_007_001	1	1	4	3	0	0	0	1	2	2	3	2	0	0	0	0	3	3	0	1	2	0	2	4	3	1	2	2	4	0	0	3	3	0	3	4	3	0	0	1	4	2	3	0	0	0	1	4	3
PB_004_001_2017	1	1	2	3	2	0	0	1	2	2	3	2	3	2	2	1	2	3	3	1	2	3	2	4	3	1	2	2	2	0	2	2	3	2	3	4	3	4	0	1	4	2	3	3	2	3	1	4	3
PB_004_001_2017	1	1	2	3	2	0	0	1	2	2	3	2	3	2	2	1	2	3	3	3	2	3	4	4	3	1	2	2	4	0	2	2	3	2	3	4	3	4	0	1	4	2	3	3	2	3	1	4	3
PB_004_003_2017	1	1	2	1	2	0	0	1	2	2	3	2	1	2	2	1	2	3	3	1	2	3	2	4	3	1	2	2	4	0	2	2	3	2	3	4	3	3	0	1	4	2	3	3	2	3	1	4	3
PB_004_003_2017	1	1	2	3	2	0	0	1	2	2	3	2	3	2	2	1	3	3	3	1	2	3	2	4	3	1	2	2	4	0	2	3	3	2	3	4	3	4	0	1	4	2	3	3	2	3	1	4	3
PB_004_2_2017	1	1	2	1	2	2	2	1	2	2	3	2	3	2	2	1	2	3	3	1	2	3	2	4	3	1	2	2	4	1	2	2	3	2	3	4	3	4	3	1	4	2	3	3	2	3	1	4	3
PB_004_2_2017	1	1	2	3	2	2	2	1	2	2	3	2	3	2	2	1	2	3	3	1	2	3	2	4	3	1	2	2	4	3	2	3	3	2	3	4	3	4	3	1	4	2	3	3	2	3	1	4	3
PB_011_001_2017	1	1	4	1	2	0	0	1	2	2	2	2	1	2	2	1	3	1	3	1	2	3	2	4	3	1	2	2	4	0	2	3	3	2	1	4	3	3	0	0	4	2	3	3	2	3	1	4	3
PB_011_001_2017	1	1	4	1	2	0	0	1	2	2	3	2	3	2	2	1	3	3	3	1	2	3	2	4	3	1	2	2	4	0	2	3	3	2	3	4	3	4	0	0	4	2	3	3	2	3	1	4	3
PB_011_002_2017	1	1	4	1	2	2	4	1	2	2	3	2	1	2	2	1	3	1	3	1	2	1	2	4	3	1	2	2	4	3	2	3	3	2	1	4	0	3	2	1	4	0	3	3	2	3	0	4	3
PB_011_002_2017	1	1	4	1	2	2	4	1	2	2	3	2	1	2	2	1	3	3	3	1	2	3	2	4	3	1	3	2	4	3	2	3	3	2	3	4	0	4	3	1	4	0	3	3	2	3	0	4	3
PB_012_001_2017	1	1	2	3	2	2	0	1	2	2	3	2	3	2	2	1	2	3	3	1	2	3	2	4	3	1	2	2	2	0	2	2	3	2	3	4	3	3	3	1	4	2	3	3	2	3	1	4	3
PB_012_001_2017	1	1	2	3	2	2	0	1	2	2	3	2	3	2	2	1	2	3	3	1	2	3	2	4	3	1	2	2	4	0	2	2	3	2	3	4	3	4	3	1	4	2	3	3	2	3	1	4	3
PB_016_001	1	1	2	1	2	2	2	1	2	2	3	2	1	2	2	1	2	3	3	1	2	3	2	4	3	1	2	2	2	1	2	2	3	2	3	4	3	4	3	1	4	2	3	3	2	3	1	4	3
PB_016_001	1	1	2	3	2	2	2	1	2	2	3	2	3	2	2	1	3	3	3	1	2	3	2	4	3	1	2	2	4	1	4	2	3	2	3	4	3	4	3	1	4	2	3	3	2	3	1	4	3
PB_016_002	1	1	2	1	2	2	4	1	2	2	3	1	1	2	2	1	3	1	3	1	2	3	2	4	3	1	2	2	4	3	2	3	3	2	3	4	3	3	3	1	4	2	3	3	2	3	1	4	3
PB_016_002	1	1	4	1	2	2	4	1	2	2	3	2	3	2	2	1	3	1	3	1	2	3	2	4	3	1	2	2	4	3	2	3	3	2	3	4	3	4	3	1	4	2	3	3	2	3	1	4	3
PB_019_001	1	1	2	3	2	2	2	1	2	2	3	2	3	2	2	1	2	3	3	1	2	3	2	4	3	1	2	2	4	1	2	2	3	2	3	4	3	3	3	1	4	2	3	3	2	3	1	4	3
PB_019_001	1	1	2	3	2	2	2	1	2	2	3	2	3	2	2	1	3	3	3	1	2	3	2	4	3	1	2	2	4	1	2	2	3	2	3	4	3	4	3	1	4	2	3	3	2	3	1	4	3
PB_019_002	1	1	2	1	2	2	2	1	2	2	3	2	3	2	2	1	2	3	3	1	2	3	2	4	3	1	2	2	2	1	2	2	3	2	3	4	0	3	3	1	4	2	3	3	2	3	0	4	3
PB_019_002	1	1	2	3	2	2	2	1	2	2	3	2	3	2	2	1	2	3	3	3	2	3	2	4	3	1	2	2	2	1	4	2	3	2	3	4	0	4	3	1	4	2	3	3	2	3	0	4	3
PB_023_001_2017	1	1	2	1	2	0	0	1	2	2	3	2	3	2	2	1	2	3	3	1	2	3	2	4	3	1	2	2	2	0	2	3	3	2	3	4	3	3	0	1	4	2	3	3	2	3	1	4	3
PB_023_001_2017	1	1	2	1	2	0	0	1	2	2	3	2	3	2	2	1	2	3	3	1	2	3	2	4	3	1	2	2	4	0	2	3	3	2	3	4	3	4	0	1	4	2	3	3	2	3	1	4	3
PB_023_002_2017	1	1	2	1	2	0	0	1	2	2	3	2	1	2	2	1	2	1	3	1	2	3	2	4	3	1	2	2	4	0	2	2	3	0	3	4	3	3	0	0	4	2	3	3	2	0	1	4	3
PB_023_002_2017	1	1	4	1	2	0	0	1	2	2	3	2	3	2	2	1	3	3	3	1	2	3	2	4	3	1	2	2	4	0	2	2	3	0	3	4	3	4	0	0	4	2	3	3	2	0	1	4	3
PB_038_001	1	1	2	1	2	2	2	1	2	2	3	2	3	2	2	1	2	1	3	1	2	3	2	4	3	1	2	2	2	1	2	2	3	2	3	4	3	4	3	1	4	2	3	3	2	3	1	4	3
PB_038_001	1	1	2	3	2	2	2	1	2	2	3	2	3	2	2	1	3	3	3	1	2	3	2	4	3	1	2	2	2	1	2	3	3	2	3	4	3	4	3	1	4	2	3	3	2	3	1	4	3
PB_045_001	1	1	2	1	0	2	4	1	2	2	3	1	1	2	2	1	3	1	3	1	2	3	2	4	3	1	2	2	4	1	2	3	3	0	3	4	3	0	2	1	4	2	3	0	2	3	1	4	3
PB_045_001	1	1	4	1	0	2	4	1	2	2	3	2	1	2	2	1	3	3	3	1	2	3	2	4	3	1	3	2	4	3	2	3	3	0	3	4	3	0	3	1	4	2	3	0	2	3	1	4	3
PB_052_001_2017	1	1	0	3	2	0	0	1	2	2	3	2	3	0	2	1	2	3	3	1	2	3	2	4	3	1	2	2	2	0	2	2	3	2	3	4	3	4	3	1	4	2	3	3	2	3	1	4	3
PB_052_001_2017	1	1	0	3	2	0	0	1	2	2	3	2	3	0	2	1	2	3	3	1	2	3	2	4	3	1	2	2	4	0	4	2	3	2	3	4	3	4	3	1	4	2	3	3	2	3	1	4	3
PB_052_002_2017	1	1	0	3	2	0	0	1	2	2	3	2	3	2	2	1	2	3	3	1	2	3	2	4	3	1	2	2	2	0	2	2	3	2	3	4	3	3	0	1	4	2	3	0	2	3	1	4	3
PB_052_002_2017	1	1	0	3	2	0	0	1	2	4	3	2	3	2	2	1	2	3	3	1	2	3	2	4	3	1	2	2	4	0	4	3	3	2	3	4	3	4	0	1	4	2	3	0	2	3	1	4	3
PB_059_001_2017	1	1	2	3	2	0	0	1	2	2	3	2	1	2	2	1	2	3	3	1	2	3	2	4	3	1	2	2	4	0	2	2	3	2	3	4	3	3	0	1	4	2	3	3	2	3	1	4	3
PB_059_001_2017	1	1	2	3	2	0	0	1	2	2	3	2	3	2	2	1	2	3	3	1	2	3	4	4	3	1	2	2	4	0	4	2	3	2	3	4	3	4	0	1	4	2	3	3	2	3	1	4	3
PB_059_003_2017	1	1	2	3	2	0	0	1	2	2	3	2	1	2	2	1	2	3	3	1	2	3	2	4	3	1	2	2	4	0	2	2	3	2	3	4	3	3	0	1	4	2	3	3	2	3	1	4	3
PB_059_003_2017	1	1	2	3	2	0	0	1	2	2	3	2	3	2	2	1	3	3	3	1	2	3	4	4	3	1	2	2	4	0	2	2	3	2	3	4	3	4	0	1	4	2	3	3	2	3	1	4	3
PB_059_004_2017	1	1	0	3	2	2	0	1	2	2	3	2	3	2	2	1	2	3	3	3	2	3	2	4	3	1	2	2	2	0	2	2	3	2	3	4	3	3	0	1	4	2	3	3	2	3	1	4	3
PB_059_004_2017	1	1	0	3	2	2	0	1	2	2	3	2	3	2	2	1	2	3	3	3	2	3	4	4	3	1	2	2	4	0	4	2	3	2	3	4	3	4	0	1	4	2	3	3	2	3	1	4	3
PB_060_012	1	1	4	1	0	2	2	1	2	2	2	1	0	2	2	1	3	1	3	1	2	3	2	4	3	1	2	2	4	3	2	3	3	2	1	4	3	3	0	1	4	2	3	0	2	3	1	4	3
PB_060_012	1	1	4	1	0	2	4	1	2	2	3	2	0	2	2	1	3	1	3	1	2	3	2	4	3	1	2	2	4	3	2	3	3	2	1	4	3	4	0	1	4	2	3	0	2	3	1	4	3
PB_081_001	1	1	2	3	2	2	2	1	2	2	3	2	3	2	2	1	2	3	3	1	2	3	2	4	3	1	2	2	4	1	2	2	3	2	3	4	3	3	3	1	4	2	3	3	2	3	1	4	3
PB_081_001	1	1	2	3	2	2	2	1	2	2	3	2	3	2	2	1	2	3	3	1	2	3	2	4	3	1	2	2	4	1	2	2	3	2	3	4	3	4	3	1	4	2	3	3	2	3	1	4	3
PB_083_001	1	1	2	1	2	2	4	1	2	2	3	2	1	2	2	1	3	1	3	1	2	3	2	4	3	1	2	2	4	3	2	3	3	2	1	4	3	3	2	1	4	2	3	3	2	3	1	4	3
PB_083_001	1	1	2	3	2	2	4	1	2	2	3	2	3	2	2	1	3	3	3	1	2	3	2	4	3	1	2	2	4	3	2	3	3	2	3	4	3	4	3	1	4	2	3	3	2	3	1	4	3
PB_086_001_2017	1	1	2	1	2	0	0	1	2	2	3	2	3	2	2	1	2	3	3	1	2	3	2	4	3	1	2	2	2	0	2	2	3	2	3	4	3	3	0	1	4	2	3	3	2	3	1	4	3
PB_086_001_2017	1	1	2	3	2	0	0	1	2	2	3	2	3	2	2	1	2	3	3	1	2	3	2	4	3	1	2	2	4	0	4	2	3	2	3	4	3	4	0	1	4	2	3	3	2	3	1	4	3
PB_15_1_2017	1	1	2	1	0	2	2	1	2	0	3	2	3	0	2	1	2	3	3	1	2	3	2	4	3	1	2	2	2	1	2	2	3	2	3	4	3	0	3	1	4	2	3	3	2	3	1	4	3
PB_15_1_2017	1	1	2	3	0	2	2	1	2	0	3	2	3	0	2	1	2	3	3	3	2	3	2	4	3	1	2	2	2	1	4	2	3	2	3	4	3	0	3	1	4	2	3	3	2	3	1	4	3
sample_AAAAGTT_2591-12113_PB_AHY_F	1	1	2	3	2	2	2	1	2	2	3	2	3	2	2	1	2	3	3	1	2	3	2	4	3	1	2	2	2	1	2	2	3	2	3	4	3	4	3	1	4	2	3	3	2	3	1	4	3
sample_AAAAGTT_2591-12113_PB_AHY_F	1	1	2	3	2	2	2	1	2	2	3	2	3	2	2	1	2	3	3	1	2	3	2	4	3	1	2	2	4	1	2	2	3	2	3	4	3	4	3	1	4	2	3	3	2	3	1	4	3
sample_AAAAGTT_2631-21099_PB_AHY_M	1	1	2	1	2	2	2	1	2	2	3	2	3	2	2	1	2	3	3	1	2	3	2	4	3	1	2	2	4	1	2	2	3	2	3	4	3	3	3	1	4	2	3	3	2	3	1	4	3
sample_AAAAGTT_2631-21099_PB_AHY_M	1	1	4	3	2	2	2	1	2	2	3	2	3	2	2	1	3	3	3	1	2	3	2	4	3	1	2	2	4	1	4	3	3	2	3	4	3	4	3	1	4	2	3	3	2	3	1	4	3
sample_AAAAGTT_2631-21395_PB_AHY_M	1	1	2	3	2	2	2	1	2	2	3	2	3	2	2	1	2	3	3	1	2	3	2	4	3	1	2	2	2	1	2	2	3	2	3	4	3	3	3	1	4	2	3	3	2	3	1	4	3
sample_AAAAGTT_2631-21395_PB_AHY_M	1	1	2	3	2	2	2	1	2	2	3	2	3	2	2	1	2	3	3	1	2	3	2	4	3	1	2	2	4	1	2	2	3	2	3	4	3	4	3	1	4	2	3	3	2	3	1	4	3
sample_AAAAGTT_2631-21397_PB_AHY_F	1	1	2	1	2	2	2	1	2	2	3	2	3	2	2	1	2	3	3	1	2	3	2	4	3	1	2	2	4	1	2	2	3	2	3	4	3	3	3	1	4	2	3	3	2	3	1	4	3
sample_AAAAGTT_2631-21397_PB_AHY_F	1	1	2	3	2	2	2	1	2	2	3	2	3	2	2	1	2	3	3	1	2	3	2	4	3	1	2	2	4	1	2	3	3	2	3	4	3	4	3	1	4	2	3	3	3	3	1	4	3
sample_AAAAGTT_2721-17227_PB_L_010	1	1	4	1	2	2	4	1	2	2	3	2	1	2	2	1	3	3	3	1	2	3	2	4	3	1	2	2	4	3	2	3	3	2	1	4	3	3	3	1	4	2	3	3	2	3	1	4	3
sample_AAAAGTT_2721-17227_PB_L_010	1	3	4	1	2	2	4	1	2	2	3	2	1	2	2	1	3	3	3	1	2	3	2	4	3	1	2	2	4	3	2	3	3	2	3	4	3	4	3	1	4	2	3	3	2	3	1	4	3
sample_AAAAGTT_2721-17276_PB_AHY_M	1	1	2	1	2	2	4	1	2	2	3	1	1	2	2	1	3	1	3	1	2	3	2	4	3	1	2	2	4	3	2	3	3	2	3	4	3	3	3	1	4	2	3	3	2	3	1	4	3
sample_AAAAGTT_2721-17276_PB_AHY_M	1	1	4	1	2	2	4	1	2	2	3	2	1	2	2	1	3	3	3	1	2	3	2	4	3	1	2	2	4	3	2	3	3	2	3	4	3	4	3	1	4	2	3	3	2	3	1	4	3
sample_AAAAGTT_2721-17278_PB_AHY_F	1	1	2	1	2	2	2	1	2	2	3	2	3	2	2	1	2	3	3	1	2	3	2	4	3	1	2	2	4	1	2	2	3	2	3	4	3	3	3	1	4	2	3	3	2	3	1	4	3
sample_AAAAGTT_2721-17278_PB_AHY_F	1	1	2	3	2	2	2	1	2	2	3	2	3	2	2	1	2	3	3	1	2	3	2	4	3	1	2	2	4	1	2	2	3	2	3	4	3	4	3	1	4	2	3	3	2	3	1	4	3
sample_AAAAGTT_2721-17287_MQ_L_007	1	1	2	1	2	2	2	1	2	2	3	2	3	2	2	1	2	3	3	1	2	3	2	4	3	1	2	2	4	1	2	2	3	2	3	4	3	3	3	1	4	2	3	3	2	3	1	4	3
sample_AAAAGTT_2721-17287_MQ_L_007	1	1	2	1	2	2	2	1	2	2	3	2	3	2	2	1	2	3	3	1	2	3	2	4	3	1	2	2	4	1	2	2	3	2	3	4	3	4	3	1	4	2	3	3	2	3	1	4	3
sample_AAAAGTT_2721-17325_PB_L_037	1	1	2	1	2	2	2	1	2	2	3	2	3	2	2	1	2	3	3	1	2	3	2	4	3	1	2	2	2	1	2	2	3	2	3	4	3	4	3	1	4	2	3	3	2	3	1	4	3
sample_AAAAGTT_2721-17325_PB_L_037	1	1	2	3	2	2	2	1	2	2	3	2	3	2	2	1	2	3	3	1	2	3	2	4	3	1	2	2	4	1	2	2	3	2	3	4	3	4	3	1	4	2	3	3	2	3	1	4	3
sample_AAAAGTT_2721-17368_PB_L_059	1	1	2	1	2	2	2	1	2	2	3	2	3	2	2	1	2	3	3	1	2	3	2	4	3	1	2	2	4	1	2	2	3	2	3	4	3	3	3	1	4	2	3	3	2	3	1	4	3
sample_AAAAGTT_2721-17368_PB_L_059	1	1	2	1	2	2	2	1	2	2	3	2	3	2	2	1	2	3	3	1	2	3	2	4	3	1	2	2	4	1	2	3	3	2	3	4	3	4	3	1	4	2	3	3	2	3	1	4	3
sample_AAAAGTT_2721-17377_PB_L_063	1	1	2	1	2	2	2	1	2	2	3	2	1	2	2	1	2	1	3	1	2	3	2	4	3	1	2	2	4	3	2	3	3	2	1	4	3	3	2	1	4	2	3	3	2	3	1	4	3
sample_AAAAGTT_2721-17377_PB_L_063	1	1	4	3	2	2	4	1	2	2	3	2	3	2	2	1	3	1	3	1	2	3	2	4	3	1	3	2	4	3	2	3	3	2	3	4	3	4	3	1	4	2	3	3	2	3	1	4	3
sample_AAAAGTT_2721-17418_MQ_L_014	1	1	2	1	2	2	4	0	2	2	0	1	1	2	2	0	2	3	3	1	0	3	2	4	3	1	2	0	4	3	2	3	3	2	3	4	3	3	3	1	4	2	0	3	2	3	1	0	0
sample_AAAAGTT_2721-17418_MQ_L_014	1	1	4	1	2	2	4	0	2	2	0	2	3	2	2	0	3	3	3	1	0	3	2	4	3	1	2	0	4	3	2	3	3	2	3	4	3	4	3	1	4	2	0	3	2	3	1	0	0
sample_AAAAGTT_PB_017_chick1	1	0	0	0	2	0	4	0	0	0	0	0	1	2	2	0	0	0	0	1	0	3	0	0	0	0	0	0	0	0	2	2	0	0	0	0	0	3	3	0	0	0	3	3	0	3	1	0	3
sample_AAAAGTT_PB_017_chick1	1	0	0	0	2	0	4	0	0	0	0	0	3	2	2	0	0	0	0	1	0	3	0	0	0	0	0	0	0	0	2	3	0	0	0	0	0	4	3	0	0	0	3	3	0	3	1	0	3
sample_AAAAGTT_PB_025_egg2	1	1	2	1	2	2	2	1	2	2	3	2	3	2	2	1	2	3	3	1	2	3	2	4	3	1	2	2	4	1	2	2	3	2	3	4	3	4	3	1	4	2	3	3	2	3	1	4	3
sample_AAAAGTT_PB_025_egg2	1	1	2	3	2	2	2	1	2	2	3	2	3	2	2	1	2	3	3	1	4	3	2	4	3	1	2	2	4	1	2	2	3	2	3	4	3	4	3	1	4	2	3	3	2	3	1	4	3
sample_ACAAA_2311-78711_MQ_AHY_M	1	1	4	1	2	2	4	1	2	2	3	2	1	2	2	1	3	1	3	1	2	1	2	4	3	1	2	2	4	1	2	3	3	2	1	2	3	3	2	1	4	2	3	3	2	3	1	4	3
sample_ACAAA_2311-78711_MQ_AHY_M	1	1	4	1	2	2	4	1	2	2	3	2	1	2	2	1	3	1	3	1	2	3	2	4	3	1	2	2	4	3	2	3	3	2	3	4	3	4	3	1	4	2	3	3	2	3	1	4	3
sample_ACAAA_2631-21078_PB_AHY_M	1	1	2	1	2	2	2	1	2	2	2	2	3	2	2	1	2	3	3	1	2	3	2	4	3	1	2	2	4	1	2	2	3	2	3	4	3	3	3	1	4	2	3	3	2	3	1	4	3
sample_ACAAA_2631-21078_PB_AHY_M	1	1	4	3	2	2	2	1	2	4	3	2	3	2	2	1	3	3	3	1	2	3	4	4	3	1	2	2	4	3	2	3	3	2	3	4	3	4	3	1	4	2	3	3	2	3	1	4	3
sample_ACAAA_2631-21089_PB_AHY_F	1	1	2	1	2	2	2	1	2	2	3	2	1	2	2	1	3	3	3	1	2	3	2	4	3	1	2	2	4	1	2	2	3	2	3	4	3	3	3	1	4	2	3	3	2	3	1	4	3
sample_ACAAA_2631-21089_PB_AHY_F	1	1	2	3	2	2	2	1	2	2	3	2	3	2	2	1	3	3	3	1	2	3	2	4	3	1	2	2	4	3	2	3	3	2	3	4	3	4	3	1	4	2	3	3	2	3	1	4	3
sample_ACAAA_2631-21097_PB_AHY_M	1	1	4	1	2	2	4	1	2	2	3	2	1	2	2	1	3	1	3	1	2	3	2	4	3	1	2	2	4	3	2	3	3	2	3	2	3	3	3	1	4	2	3	3	2	3	1	4	3
sample_ACAAA_2631-21097_PB_AHY_M	1	1	4	1	2	2	4	1	2	2	3	2	3	2	2	1	3	3	3	1	2	3	2	4	3	1	2	2	4	3	2	3	3	2	3	4	3	4	3	1	4	2	3	3	2	3	1	4	3
sample_ACAAA_2721-17221_PB_AHY_F	1	1	2	1	2	2	2	1	2	2	3	2	3	2	2	1	2	3	3	1	2	3	2	4	3	1	2	2	2	1	2	2	3	2	3	4	3	3	3	1	4	2	3	3	2	3	1	4	3
sample_ACAAA_2721-17221_PB_AHY_F	1	1	4	3	2	2	2	1	2	2	3	2	3	2	2	1	3	3	3	1	2	3	2	4	3	1	2	2	4	1	2	3	3	2	3	4	3	4	3	1	4	2	3	3	2	3	1	4	3
sample_ACAAA_2721-17229_PB_L_010	1	1	0	1	2	2	2	1	0	2	3	1	1	2	2	0	3	1	3	1	2	3	0	4	3	0	2	0	4	1	2	2	0	4	3	0	3	3	3	0	0	0	3	3	2	3	1	0	3
sample_ACAAA_2721-17229_PB_L_010	1	1	0	1	2	2	4	1	0	2	3	2	3	2	2	0	3	1	3	1	2	3	0	4	3	0	2	0	4	3	2	3	0	4	3	0	3	4	3	0	0	0	3	3	2	3	1	0	3
sample_ACAAA_2721-17263_PB_AHY_M	1	1	2	1	2	2	4	1	2	2	3	2	1	2	2	1	3	1	3	1	2	3	2	4	3	1	2	2	4	3	2	3	3	2	3	2	3	3	2	1	4	2	3	3	2	3	1	4	3
sample_ACAAA_2721-17263_PB_AHY_M	1	1	4	1	2	2	4	1	2	2	3	2	1	2	2	1	3	3	3	1	2	3	2	4	3	1	2	2	4	3	2	3	3	2	3	4	3	4	3	1	4	2	3	3	2	3	1	4	3
sample_ACAAA_2721-17280_PB_AHY_M	1	1	2	1	2	2	2	1	2	2	3	2	3	2	2	1	2	3	3	1	2	3	2	4	3	1	2	2	2	1	2	2	3	2	3	4	3	3	3	1	4	2	3	3	2	3	1	4	3
sample_ACAAA_2721-17280_PB_AHY_M	1	1	2	3	2	2	2	1	2	2	3	2	3	2	2	1	2	3	3	1	2	3	2	4	3	1	2	2	4	1	2	2	3	2	3	4	3	4	3	1	4	2	3	3	2	3	1	4	3
sample_ACAAA_2721-17303_PB_AHY_M	1	1	4	1	2	2	4	1	2	2	3	2	1	2	2	1	3	1	3	1	2	3	2	4	3	1	2	2	4	3	2	3	3	2	3	4	3	3	2	1	4	2	3	3	2	3	1	4	3
sample_ACAAA_2721-17303_PB_AHY_M	1	1	4	1	2	2	4	1	2	2	3	2	1	2	2	1	3	1	3	1	2	3	2	4	3	1	2	2	4	3	2	3	3	2	3	4	3	4	3	1	4	2	3	3	2	3	1	4	3
sample_ACAAA_2721-17334_PB_L_033	1	1	2	3	2	2	2	1	2	2	3	2	1	2	2	1	3	3	3	1	2	3	2	4	3	1	2	2	2	1	2	2	3	2	3	4	3	4	3	1	4	2	3	3	2	3	1	4	3
sample_ACAAA_2721-17334_PB_L_033	1	1	2	3	2	2	2	1	2	2	3	2	3	2	2	1	3	3	3	1	2	3	2	4	3	1	2	2	4	1	2	2	3	2	3	4	3	4	3	1	4	2	3	3	2	3	1	4	3
sample_ACAAA_2721-17354_PB_L_057	1	1	2	3	2	2	2	1	2	2	3	2	3	2	2	1	2	3	3	1	2	3	2	4	3	1	2	2	4	1	2	2	3	2	3	4	3	3	3	1	4	2	3	3	2	3	1	4	3
sample_ACAAA_2721-17354_PB_L_057	1	1	2	3	2	2	2	1	2	2	3	2	3	2	2	1	2	3	3	1	2	3	2	4	3	1	2	2	4	1	2	2	3	2	3	4	3	4	3	1	4	2	3	3	2	3	1	4	3
sample_ACAAA_2721-17361_PB_L_034	1	1	2	1	2	2	2	1	2	2	0	2	1	2	2	1	2	3	3	1	2	3	2	4	3	1	2	2	4	1	2	3	3	2	3	4	3	4	3	1	4	2	3	3	2	3	1	4	3
sample_ACAAA_2721-17361_PB_L_034	1	1	2	1	2	2	4	3	2	2	0	2	3	2	2	1	2	3	3	1	4	3	2	4	3	1	2	2	4	1	2	3	3	2	3	4	3	4	3	1	4	2	3	3	2	3	1	4	3
sample_ACAAA_2721-17389_PB_L_070	1	1	4	1	2	2	2	1	2	2	3	1	1	2	2	1	3	1	3	1	2	3	2	4	3	1	2	2	4	3	2	3	3	2	3	4	3	3	3	1	4	2	3	3	2	3	1	4	3
sample_ACAAA_2721-17389_PB_L_070	1	1	4	1	2	2	4	1	2	2	3	2	3	2	2	1	3	1	3	1	2	3	2	4	3	1	2	2	4	3	2	3	3	4	3	4	3	4	3	1	4	2	3	3	2	3	1	4	3
sample_ACAAA_2721-17419_MQ_L_014	1	1	2	1	2	2	4	1	2	2	3	1	1	2	2	1	3	3	3	1	2	3	2	4	3	1	2	2	4	3	2	3	3	2	3	4	3	3	3	1	4	2	3	3	2	1	1	4	3
sample_ACAAA_2721-17419_MQ_L_014	1	1	4	1	4	2	4	1	2	2	3	2	1	2	2	1	3	3	3	1	2	3	2	4	3	1	2	2	4	3	2	3	3	2	3	4	3	4	3	1	4	2	3	3	2	3	1	4	3
sample_ACAAA_PB_021_egg1	1	1	4	1	2	2	4	1	2	2	3	2	1	2	2	1	3	1	3	1	2	3	2	4	3	1	3	2	4	3	2	3	3	2	3	4	3	3	2	1	4	2	3	3	2	3	1	4	3
sample_ACAAA_PB_021_egg1	1	1	4	1	2	2	4	1	2	2	3	2	1	2	2	1	3	3	3	1	2	3	2	4	3	1	3	2	4	3	2	3	3	2	3	4	3	4	3	1	4	2	3	3	2	3	1	4	3
sample_ACAGTG_2631-21394_MQ_AHY_F	1	1	4	1	2	2	4	0	2	2	3	2	1	2	2	1	0	1	3	1	2	3	2	4	0	1	2	2	4	3	2	3	3	2	3	2	3	3	3	1	4	2	3	3	2	3	1	4	3
sample_ACAGTG_2631-21394_MQ_AHY_F	1	1	4	1	2	2	4	0	2	2	3	2	1	2	2	1	0	1	3	1	2	3	2	4	0	1	2	2	4	3	2	3	3	2	3	4	3	4	3	1	4	2	3	3	3	3	1	4	3
sample_ACAGTG_2631-21396_PB_AHY_M	1	1	2	1	2	2	2	1	2	2	3	2	3	2	2	1	2	1	3	1	2	3	2	4	3	1	2	2	2	1	2	3	3	2	3	4	3	4	3	1	4	2	3	3	2	3	1	4	3
sample_ACAGTG_2631-21396_PB_AHY_M	1	1	2	3	2	2	2	1	2	2	3	2	3	2	2	1	2	1	3	1	2	3	2	4	3	1	2	2	4	3	2	3	3	2	3	4	3	4	3	1	4	2	3	3	2	3	1	4	3
sample_ACAGTG_2631-21414_MQ_AHY_F	1	1	2	3	2	2	2	0	2	2	3	2	3	2	2	1	2	3	3	1	2	3	2	4	3	1	2	2	4	1	2	2	3	2	3	4	3	3	3	1	4	2	3	3	2	3	1	4	3
sample_ACAGTG_2631-21414_MQ_AHY_F	1	1	2	3	2	2	2	0	2	2	3	2	3	2	2	1	2	3	3	1	2	3	2	4	3	1	2	2	4	1	2	3	3	2	3	4	3	4	3	1	4	2	3	3	2	3	1	4	3
sample_ACAGTG_2721-17201_PB_AHY_PB	1	1	2	1	2	2	2	1	2	2	3	2	1	2	2	1	3	1	3	1	2	3	2	4	3	1	2	2	4	1	2	2	3	2	1	4	3	3	2	1	4	2	3	3	2	3	1	4	3
sample_ACAGTG_2721-17201_PB_AHY_PB	1	1	2	3	2	2	4	1	2	2	3	2	3	2	2	1	3	3	3	1	2	3	2	4	3	1	2	2	4	3	2	3	3	4	3	4	3	4	3	1	4	2	3	3	2	3	1	4	3
sample_ACAGTG_2721-17206_PB_AHY_F	1	1	0	1	2	2	2	0	0	2	0	2	3	2	2	0	0	3	3	1	0	3	0	0	3	0	2	0	2	1	2	2	0	2	3	0	0	4	3	1	0	0	3	3	2	3	1	0	3
sample_ACAGTG_2721-17206_PB_AHY_F	1	1	0	3	2	2	2	0	0	2	0	2	3	2	2	0	0	3	3	1	0	3	0	0	3	0	2	0	4	1	4	3	0	2	3	0	0	4	3	1	0	0	3	3	2	3	1	0	3
sample_ACAGTG_2721-17264_PB_AHY_M	1	1	2	1	2	2	2	1	2	2	3	2	1	2	2	1	2	3	3	1	2	3	2	4	3	1	2	2	4	1	2	2	3	2	3	4	3	3	2	1	4	2	3	3	2	3	1	4	3
sample_ACAGTG_2721-17264_PB_AHY_M	1	1	4	1	2	2	4	1	2	2	3	2	3	2	2	1	3	3	3	1	2	3	2	4	3	1	2	2	4	3	2	3	3	2	3	4	3	4	3	1	4	2	3	3	2	3	1	4	3
sample_ACAGTG_2721-17274_PB_AHY_F	1	1	2	1	2	2	2	1	2	2	3	2	3	2	2	1	2	3	3	1	2	3	2	4	3	1	2	2	2	1	2	2	3	2	3	4	3	3	3	1	4	2	3	3	2	3	1	4	3
sample_ACAGTG_2721-17274_PB_AHY_F	1	1	2	3	2	2	2	1	2	2	3	2	3	2	2	1	3	3	3	3	2	3	2	4	3	1	2	2	4	1	2	3	3	2	3	4	3	4	3	1	4	2	3	3	2	3	1	4	3
sample_ACAGTG_2721-17283_PB_AHY_M	1	1	4	1	2	2	4	1	2	2	3	2	1	2	2	1	3	1	3	1	2	3	2	4	3	1	2	2	4	3	2	3	3	2	1	4	3	3	3	1	4	2	3	3	2	3	1	4	3
sample_ACAGTG_2721-17283_PB_AHY_M	1	1	4	1	2	2	4	1	2	2	3	2	3	2	2	1	3	3	3	1	2	3	2	4	3	1	2	2	4	3	2	3	3	2	3	4	3	4	3	1	4	2	3	3	2	3	1	4	3
sample_ACAGTG_2721-17311_PB_L_030	1	1	2	3	2	2	2	1	2	2	3	2	3	2	2	1	2	1	3	1	2	3	2	4	3	1	2	2	2	1	2	3	3	2	3	4	3	4	3	1	4	2	3	3	2	3	1	4	3
sample_ACAGTG_2721-17311_PB_L_030	1	1	2	3	2	2	2	1	2	2	3	2	3	2	2	1	3	3	3	1	2	3	2	4	3	1	2	2	4	1	4	3	3	2	3	4	3	4	3	1	4	2	3	3	2	3	1	4	3
sample_ACAGTG_2721-17319_PB_L_058	1	1	2	3	2	2	2	1	2	2	3	2	1	2	2	1	2	3	3	1	2	3	2	4	3	1	2	2	2	1	2	2	3	2	3	4	3	3	3	1	4	2	3	3	2	3	1	4	3
sample_ACAGTG_2721-17319_PB_L_058	1	1	2	3	2	2	2	1	2	2	3	2	3	2	2	1	3	3	3	1	2	3	2	4	3	1	2	2	4	1	2	2	3	2	3	4	3	4	3	1	4	2	3	3	2	3	1	4	3
sample_ACAGTG_2721-17360_PB_L_034	1	1	2	3	2	2	2	1	2	2	3	2	3	2	2	1	2	3	3	1	2	3	2	4	3	1	2	2	2	1	2	2	3	2	3	4	3	3	3	1	4	2	3	3	2	3	1	4	3
sample_ACAGTG_2721-17360_PB_L_034	1	1	2	3	2	2	2	1	2	2	3	2	3	2	2	1	2	3	3	1	2	3	2	4	3	1	2	2	4	1	2	3	3	2	3	4	3	4	3	1	4	2	3	3	2	3	1	4	3
sample_ACAGTG_2721-17378_PB_AHY_M	1	1	4	1	2	2	4	1	2	2	3	1	3	2	2	1	3	1	3	1	2	3	2	4	3	1	2	2	4	3	2	2	3	2	3	2	3	3	3	1	4	2	3	3	2	3	1	4	3
sample_ACAGTG_2721-17378_PB_AHY_M	1	1	4	1	2	2	4	1	2	2	3	2	3	2	2	1	3	1	3	1	2	3	2	4	3	1	2	2	4	3	2	3	3	2	3	4	3	4	3	1	4	2	3	3	2	3	1	4	3
sample_ACAGTG_2721-17395_PB_L_067	1	1	2	1	2	2	4	1	2	2	3	1	1	2	2	1	3	3	3	1	2	1	2	4	3	1	2	2	4	3	2	3	3	2	1	4	3	3	3	1	4	2	3	3	2	3	1	4	3
sample_ACAGTG_2721-17395_PB_L_067	1	1	4	3	4	2	4	1	2	2	3	2	1	2	2	1	3	3	3	1	2	3	2	4	3	1	2	2	4	3	2	3	3	2	3	4	3	4	3	1	4	2	3	3	2	3	1	4	3
sample_ACAGTG_2721-17411_PB_L_069	1	1	2	3	2	2	2	1	2	2	3	2	3	2	2	1	2	3	3	1	2	3	2	4	3	1	2	2	4	1	2	2	3	2	3	4	3	3	3	1	4	2	3	3	2	3	1	4	3
sample_ACAGTG_2721-17411_PB_L_069	1	1	2	3	2	2	2	1	2	2	3	2	3	2	2	1	3	3	3	1	2	3	2	4	3	1	2	2	4	1	2	2	3	2	3	4	3	4	3	1	4	2	3	3	2	3	1	4	3
sample_ACAGTG_PB_015_chick1	1	1	2	3	2	2	2	1	2	2	3	2	3	2	2	1	2	3	3	1	2	3	2	4	3	1	2	2	2	1	2	2	3	2	3	4	3	3	3	1	4	2	3	3	2	3	1	4	3
sample_ACAGTG_PB_015_chick1	1	1	2	3	2	2	2	1	2	2	3	2	3	2	2	1	2	3	3	1	2	3	2	4	3	1	2	2	4	1	2	3	3	2	3	4	3	4	3	1	4	2	3	3	2	3	1	4	3
sample_ACTAT_2631-21087_PB_AHY_F	1	1	2	1	2	2	2	1	2	2	3	1	1	2	2	1	2	3	3	1	2	3	2	4	3	1	2	2	4	1	2	2	3	2	3	4	3	3	3	1	4	2	3	3	2	3	1	4	3
sample_ACTAT_2631-21087_PB_AHY_F	1	1	4	1	2	2	4	1	2	2	3	2	3	2	2	1	3	3	3	3	2	3	2	4	3	1	2	2	4	1	4	3	3	2	3	4	3	4	3	1	4	2	3	3	2	3	1	4	3
sample_ACTAT_2631-21100_PB_AHY_M	1	1	4	1	2	2	4	1	2	2	3	2	1	2	2	1	3	1	3	1	2	3	2	4	3	1	2	2	4	3	2	3	3	2	3	2	3	3	2	1	4	2	3	3	2	3	1	4	3
sample_ACTAT_2631-21100_PB_AHY_M	1	1	4	1	2	2	4	1	2	2	3	2	3	2	2	1	3	1	3	1	2	3	2	4	3	1	2	2	4	3	2	3	3	2	3	4	3	4	3	1	4	2	3	3	2	3	1	4	3
sample_ACTAT_2631-21299_MQ_AHY_M	1	1	2	1	2	2	2	1	2	2	3	1	3	2	2	1	2	3	3	1	2	3	2	4	3	1	2	2	2	1	2	2	3	2	3	4	3	3	3	1	4	2	3	3	2	3	1	4	3
sample_ACTAT_2631-21299_MQ_AHY_M	1	1	2	1	2	2	2	1	2	2	3	2	3	2	2	1	2	3	3	1	2	3	2	4	3	1	2	2	4	1	2	2	3	2	3	4	3	4	3	1	4	2	3	3	2	3	1	4	3
sample_ACTAT_2631-21386_MQ_AHY_M	1	1	2	1	2	2	4	1	2	2	3	1	1	2	2	1	3	1	3	1	2	3	2	4	3	1	2	2	4	3	2	3	3	2	3	2	3	3	3	1	4	2	3	3	2	3	1	4	3
sample_ACTAT_2631-21386_MQ_AHY_M	1	1	4	1	2	2	4	1	2	2	3	2	1	2	2	1	3	1	3	1	2	3	2	4	3	1	2	2	4	3	2	3	3	2	3	4	3	4	3	1	4	2	3	3	2	3	1	4	3
sample_ACTAT_2631-21400_PB_AHY_F	1	1	2	1	2	2	2	1	2	2	3	2	3	2	2	1	2	3	3	1	2	3	2	4	3	1	2	2	2	1	2	2	3	2	3	4	3	3	3	1	4	2	3	3	2	3	1	4	3
sample_ACTAT_2631-21400_PB_AHY_F	1	1	2	3	2	2	4	3	2	2	3	2	3	2	2	1	2	3	3	1	2	3	2	4	3	1	2	2	4	1	2	3	3	2	3	4	3	4	3	1	4	2	3	3	2	3	1	4	3
sample_ACTAT_2631-21410_MQ_AHY_F	1	1	2	1	2	2	4	1	2	2	3	1	1	2	2	1	3	1	3	1	2	3	2	4	3	1	2	2	4	3	2	3	3	2	1	2	3	3	2	1	4	2	3	3	2	3	1	4	3
sample_ACTAT_2631-21410_MQ_AHY_F	1	1	4	1	2	2	4	1	2	2	3	1	1	2	2	1	3	3	3	1	2	3	2	4	3	1	2	2	4	3	2	3	3	2	3	4	3	4	3	1	4	2	3	3	2	3	1	4	3
sample_ACTAT_2721-17216_PB_L_013	1	1	2	3	2	2	2	1	2	2	3	2	3	2	2	1	2	3	3	1	2	3	0	4	3	1	2	2	2	1	2	2	3	2	3	4	3	3	3	1	4	2	3	3	2	3	1	4	3
sample_ACTAT_2721-17216_PB_L_013	1	1	2	3	2	2	2	1	2	2	3	2	3	2	2	1	2	3	3	1	2	3	0	4	3	1	2	2	4	1	2	2	3	2	3	4	3	4	3	1	4	2	3	3	2	3	1	4	3
sample_ACTAT_2721-17242_PB_L_022	1	1	2	1	2	2	2	1	2	2	3	2	3	2	2	1	2	3	3	1	2	3	2	4	3	1	2	2	4	1	2	2	3	2	3	4	3	3	3	1	4	2	3	3	2	3	1	4	3
sample_ACTAT_2721-17242_PB_L_022	1	1	2	3	2	2	2	1	2	2	3	2	3	2	2	1	2	3	3	1	2	3	2	4	3	1	2	2	4	1	2	2	3	2	3	4	3	4	3	1	4	2	3	3	2	3	1	4	3
sample_ACTAT_2721-17243_PB_L_014	1	1	2	1	2	2	4	1	2	2	3	1	1	2	2	1	2	1	3	1	2	3	2	4	3	1	2	2	4	3	2	3	3	2	1	2	3	3	3	1	4	2	3	3	2	1	1	4	3
sample_ACTAT_2721-17243_PB_L_014	1	1	4	1	2	2	4	1	2	2	3	2	3	2	2	1	3	1	3	1	2	3	2	4	3	1	2	2	4	3	2	3	3	2	3	4	3	4	3	1	4	2	3	3	2	3	1	4	3
sample_ACTAT_2721-17274_PB_AHY_F	1	1	2	1	2	2	4	1	2	2	3	1	1	2	2	1	2	1	3	1	2	3	2	4	3	1	2	2	4	3	2	3	3	2	3	2	3	3	3	1	4	2	3	3	2	3	1	4	3
sample_ACTAT_2721-17274_PB_AHY_F	1	1	4	3	2	2	4	1	2	2	3	2	3	2	2	1	2	3	3	1	2	3	2	4	3	1	3	2	4	3	2	3	3	4	3	4	3	4	3	1	4	2	3	3	2	3	1	4	3
sample_ACTAT_2721-17309_PB_AHY_M	1	1	2	1	2	2	2	1	2	2	3	2	3	2	2	1	2	3	3	1	2	3	2	4	3	1	2	2	2	1	2	2	3	2	3	4	3	3	3	1	4	2	3	3	2	3	1	4	3
sample_ACTAT_2721-17309_PB_AHY_M	1	1	2	3	2	2	2	1	2	2	3	2	3	2	2	1	3	3	3	1	2	3	2	4	3	1	2	2	2	3	4	3	3	2	3	4	3	4	3	1	4	2	3	3	2	3	1	4	3
sample_ACTAT_2721-17401_PB_AHY_F	1	1	2	1	2	2	4	1	2	2	3	1	1	2	2	1	3	1	3	1	2	3	2	4	3	1	2	2	4	3	2	3	3	2	1	4	3	3	3	1	4	2	3	3	2	3	1	4	3
sample_ACTAT_2721-17401_PB_AHY_F	1	1	4	1	2	2	4	1	2	2	3	2	1	2	2	1	3	3	3	1	2	3	2	4	3	1	3	2	4	3	2	3	3	2	3	4	3	4	3	1	4	2	3	3	2	3	1	4	3
sample_ACTAT_2721-17413_PB_L_078	1	1	2	3	2	2	2	1	2	2	3	2	3	2	2	1	2	3	3	1	2	3	2	4	3	1	2	2	4	1	2	2	3	2	3	4	3	3	3	1	4	2	3	3	2	3	1	4	3
sample_ACTAT_2721-17413_PB_L_078	1	1	2	3	2	2	2	1	2	2	3	2	3	2	2	1	2	3	3	1	2	3	2	4	3	1	2	2	4	1	2	3	3	2	3	4	3	4	3	1	4	2	3	3	2	3	1	4	3
sample_ACTAT_MQ_012_chick1	1	1	0	0	2	2	4	0	0	2	0	0	1	2	2	0	0	0	3	1	0	3	0	0	0	0	0	0	0	3	2	3	0	2	0	4	3	4	3	0	0	0	3	1	2	3	1	0	3
sample_ACTAT_MQ_012_chick1	1	1	0	0	2	2	4	0	0	2	0	0	3	2	2	0	0	0	3	1	0	3	0	0	0	0	0	0	0	3	2	3	0	2	0	4	3	4	3	0	0	0	3	3	3	3	1	0	3
sample_ACTAT_PB_053_egg1	1	1	2	1	2	2	2	1	2	2	3	1	1	2	2	1	2	3	3	1	2	3	2	4	3	1	2	2	4	1	2	2	3	2	3	4	3	4	3	1	4	2	3	3	2	3	1	4	3
sample_ACTAT_PB_053_egg1	1	1	4	3	2	2	4	1	2	2	3	2	3	2	2	1	3	3	3	1	2	3	2	4	3	1	2	2	4	3	2	3	3	2	3	4	3	4	3	1	4	2	3	3	2	3	1	4	3
sample_AGCAT_2631-21418_PB_AHY_F	1	1	4	1	2	2	2	0	2	2	3	2	1	2	2	1	3	1	3	1	2	3	2	4	3	1	2	2	4	3	2	3	3	2	3	4	3	3	3	1	4	2	0	3	2	3	1	4	3
sample_AGCAT_2631-21418_PB_AHY_F	1	1	4	1	2	2	4	0	2	2	3	2	1	2	2	1	3	3	3	1	2	3	2	4	3	1	2	2	4	3	2	3	3	2	3	4	3	4	3	1	4	2	0	3	2	3	1	4	3
sample_AGCAT_2631-21420_PB_AHY_F	1	1	2	1	2	2	4	1	2	2	3	1	1	2	2	1	2	1	3	1	2	3	2	4	3	1	2	2	4	3	2	3	3	2	3	2	3	3	3	1	4	2	3	3	2	1	1	4	3
sample_AGCAT_2631-21420_PB_AHY_F	1	1	4	1	2	2	4	1	2	2	3	1	3	2	2	1	3	1	3	1	2	3	2	4	3	1	2	2	4	3	2	3	3	2	3	4	3	4	3	1	4	2	3	3	2	3	1	4	3
sample_AGCAT_2721-17218_PB_L_013	1	1	2	3	2	2	2	1	2	2	3	2	3	2	2	1	2	3	3	1	2	3	2	4	3	1	2	2	4	1	2	2	3	2	3	4	3	4	3	1	4	2	3	3	2	3	1	4	3
sample_AGCAT_2721-17218_PB_L_013	1	1	2	3	2	2	2	1	2	2	3	2	3	2	2	1	2	3	3	1	2	3	2	4	3	1	2	2	4	3	2	3	3	2	3	4	3	4	3	1	4	2	3	3	2	3	1	4	3
sample_AGCAT_2721-17233_PB_L_015	1	1	2	1	2	2	2	1	2	2	3	2	1	2	2	1	2	3	3	1	2	3	2	4	3	1	2	2	4	1	2	2	3	2	3	4	3	4	3	1	4	2	3	3	2	3	1	4	3
sample_AGCAT_2721-17233_PB_L_015	1	1	2	3	2	2	2	1	2	2	3	2	3	2	2	1	2	3	3	1	2	3	2	4	3	1	2	2	4	1	2	3	3	2	3	4	3	4	3	1	4	2	3	3	2	3	1	4	3
sample_AGCAT_2721-17239_PB_L_003	1	1	2	1	2	2	2	1	2	2	3	2	3	2	2	1	2	3	3	1	2	3	2	4	3	1	2	2	4	1	2	2	3	2	3	4	3	3	3	1	4	2	3	3	2	3	1	4	3
sample_AGCAT_2721-17239_PB_L_003	1	1	4	3	2	2	2	1	2	2	3	2	3	2	2	1	2	3	3	1	2	3	2	4	3	1	2	2	4	3	2	3	3	2	3	4	3	4	3	1	4	2	3	3	2	3	1	4	3
sample_AGCAT_2721-17270_PB_AHY_F	1	1	2	1	2	2	2	1	2	2	3	2	3	2	2	1	2	3	3	1	2	3	2	4	3	1	2	2	4	1	2	2	3	2	3	4	3	3	3	1	4	2	3	3	2	3	1	4	3
sample_AGCAT_2721-17270_PB_AHY_F	1	1	2	3	2	2	2	1	2	2	3	2	3	2	2	1	3	3	3	1	2	3	2	4	3	1	2	2	4	1	2	3	3	2	3	4	3	4	3	1	4	2	3	3	2	3	1	4	3
sample_AGCAT_2721-17302_PB_AHY_F	1	1	2	1	2	2	4	1	2	2	3	1	1	2	2	1	3	1	3	1	2	3	2	4	3	1	2	2	4	3	2	3	3	2	1	2	3	4	2	1	4	2	3	1	2	3	1	4	3
sample_AGCAT_2721-17302_PB_AHY_F	1	1	4	1	2	2	4	1	2	2	3	2	1	2	2	1	3	3	3	1	2	3	2	4	3	1	2	2	4	3	2	3	3	2	3	4	3	4	2	1	4	2	3	3	2	3	1	4	3
sample_AGCAT_2721-17305_PB_AHY_M	1	1	2	3	2	2	2	1	2	2	3	2	3	2	2	1	2	3	3	1	2	3	2	4	3	1	2	2	4	1	2	2	3	2	3	4	3	3	3	1	4	2	3	3	2	3	1	4	3
sample_AGCAT_2721-17305_PB_AHY_M	1	1	2	3	2	2	2	1	2	2	3	2	3	2	2	1	2	3	3	1	2	3	2	4	3	1	2	2	4	1	2	3	3	2	3	4	3	4	3	1	4	2	3	3	2	3	1	4	3
sample_AGCAT_2721-17318_PB_AHY_F	1	1	2	1	2	2	4	1	2	2	3	1	1	2	2	1	3	1	3	1	2	3	2	4	3	1	2	2	4	3	2	3	3	2	1	4	3	3	3	1	4	2	3	3	2	3	1	4	3
sample_AGCAT_2721-17318_PB_AHY_F	1	1	2	1	2	2	4	1	2	2	3	2	1	2	2	1	3	3	3	1	2	3	2	4	3	1	2	2	4	3	2	3	3	2	3	4	3	4	3	1	4	2	3	3	2	3	1	4	3
sample_AGCAT_2721-17339_PB_AHY_M	1	1	4	1	2	2	4	1	2	2	3	2	1	2	2	1	3	1	3	1	2	3	2	4	3	1	2	2	4	3	2	3	3	2	3	2	3	3	3	1	4	2	3	3	2	3	1	4	3
sample_AGCAT_2721-17339_PB_AHY_M	1	1	4	1	2	2	4	1	2	2	3	2	3	2	2	1	3	1	3	1	2	3	2	4	3	1	2	2	4	3	2	3	3	2	3	4	3	4	3	1	4	2	3	3	2	3	1	4	3
sample_AGCAT_2721-17344_PB_L_061	1	1	2	3	2	2	2	1	2	2	3	2	3	2	2	1	2	3	3	1	2	3	2	4	3	1	2	2	2	1	2	3	3	2	3	4	3	3	3	1	4	2	3	3	2	3	1	4	3
sample_AGCAT_2721-17344_PB_L_061	1	1	2	3	2	2	2	1	2	2	3	2	3	2	2	1	3	3	3	1	2	3	2	4	3	1	2	2	4	1	2	3	3	2	3	4	3	4	3	1	4	2	3	3	2	3	1	4	3
sample_AGCAT_2721-17385_PB_AHY_F	1	1	0	3	2	2	2	0	0	2	3	2	3	2	2	1	2	3	3	1	0	3	2	0	1	0	2	0	4	1	2	2	0	2	3	0	0	4	3	0	0	0	3	3	2	3	1	0	3
sample_AGCAT_2721-17385_PB_AHY_F	1	1	0	3	2	2	2	0	0	2	3	2	3	2	2	1	2	3	3	3	0	3	2	0	3	0	2	0	4	3	2	3	0	2	3	0	0	4	3	0	0	0	3	3	2	3	1	0	3
sample_AGCAT_2721-17400_PB_L_072	1	1	2	1	2	2	2	1	2	2	3	2	3	2	2	1	2	3	3	1	2	3	2	4	3	1	2	2	2	1	2	2	3	2	3	4	3	3	3	1	4	2	3	3	2	3	1	4	3
sample_AGCAT_2721-17400_PB_L_072	1	1	2	1	2	2	2	1	2	2	3	2	3	2	2	1	2	3	3	1	2	3	2	4	3	1	2	2	4	3	2	2	3	2	3	4	3	4	3	1	4	2	3	3	2	3	1	4	3
sample_AGCAT_PB_022_egg4	1	1	2	3	2	2	2	1	2	2	3	2	3	2	2	1	2	3	3	1	2	3	2	4	3	1	2	2	2	1	2	2	3	2	3	4	3	4	3	1	0	2	3	3	2	3	1	4	3
sample_AGCAT_PB_022_egg4	1	1	2	3	2	2	2	1	2	2	3	2	3	2	2	1	3	3	3	1	2	3	2	4	3	1	2	2	4	1	4	3	3	2	3	4	3	4	3	1	0	2	3	3	2	3	1	4	3
sample_AGCAT_PB_034_egg1	1	1	2	1	2	2	4	1	2	2	3	2	1	2	2	1	0	1	3	1	2	3	2	4	3	1	2	2	2	3	2	3	3	2	1	4	3	3	3	1	4	2	3	3	2	3	1	4	3
sample_AGCAT_PB_034_egg1	1	1	2	1	2	2	4	1	2	2	3	2	3	2	2	1	0	1	3	1	2	3	2	4	3	1	2	2	4	3	2	3	3	2	3	4	3	4	3	1	4	2	3	3	2	3	1	4	3
sample_AGCCC_2631-21091_MQ_AHY_M	1	1	2	1	2	2	2	1	2	2	3	2	1	2	2	1	2	3	3	1	2	3	2	4	3	1	2	2	4	1	2	2	3	2	3	4	3	3	3	1	4	2	3	3	2	3	1	4	3
sample_AGCCC_2631-21091_MQ_AHY_M	1	1	4	3	2	2	4	1	2	2	3	2	3	2	2	1	3	3	3	1	2	3	2	4	3	1	2	2	4	1	2	2	3	2	3	4	3	4	3	1	4	2	3	3	2	3	1	4	3
sample_AGCCC_2631-21411_MQ_AHY_F	1	1	4	1	2	2	4	1	2	2	3	2	1	2	2	1	3	1	3	1	2	3	2	4	3	1	2	2	4	3	2	3	3	2	3	2	3	3	3	1	4	2	3	3	2	3	1	4	3
sample_AGCCC_2631-21411_MQ_AHY_F	1	1	4	1	2	2	4	1	2	2	3	2	3	2	2	1	3	3	3	1	2	3	2	4	3	1	2	4	4	3	2	3	3	2	3	4	3	4	3	1	4	2	3	3	2	3	1	4	3
sample_AGCCC_2721-17204_PB_AHY_F	1	1	2	3	2	2	2	1	2	2	3	2	3	2	2	1	2	3	3	1	2	3	2	4	3	1	2	2	4	1	2	2	3	2	3	4	3	4	3	1	4	2	3	3	2	3	1	4	3
sample_AGCCC_2721-17204_PB_AHY_F	1	1	2	3	2	2	2	1	2	2	3	2	3	2	2	1	3	3	3	1	2	3	2	4	3	1	2	2	4	1	2	2	3	2	3	4	3	4	3	1	4	2	3	3	2	3	1	4	3
sample_AGCCC_2721-17277_PB_AHY_F	1	1	2	1	2	2	4	1	2	2	3	2	1	2	2	1	3	1	3	1	2	3	2	4	3	1	2	2	4	3	2	3	3	2	3	4	3	3	2	1	4	2	3	3	2	3	1	4	3
sample_AGCCC_2721-17277_PB_AHY_F	1	1	4	1	2	2	4	1	2	2	3	2	1	2	2	1	3	1	3	1	2	3	2	4	3	1	3	2	4	3	2	3	3	4	3	4	3	4	3	1	4	2	3	3	2	3	1	4	3
sample_AGCCC_2721-17315_PB_L_044	1	1	2	3	2	2	2	1	2	2	3	2	3	2	2	1	2	3	3	1	2	3	2	4	3	1	2	2	2	1	2	2	3	2	3	4	3	3	3	1	4	2	3	3	2	3	1	4	3
sample_AGCCC_2721-17315_PB_L_044	1	1	2	3	2	2	2	1	2	2	3	2	3	2	2	1	2	3	3	1	2	3	2	4	3	1	2	2	4	1	2	2	3	2	3	4	3	4	3	1	4	2	3	3	2	3	1	4	3
sample_AGCCC_2721-17326_PB_L_037	1	1	2	1	2	2	2	1	2	2	3	1	3	2	2	1	2	3	3	1	2	3	2	4	3	1	2	2	4	1	2	2	3	2	3	4	3	4	3	1	4	2	3	3	2	3	1	4	3
sample_AGCCC_2721-17326_PB_L_037	1	1	2	3	2	2	2	1	2	2	3	2	3	2	2	1	3	3	3	1	2	3	2	4	3	1	2	2	4	1	2	3	3	2	3	4	3	4	3	1	4	2	3	3	2	3	1	4	3
sample_AGCCC_2721-17327_PB_L_037	1	1	2	3	2	2	2	1	2	2	3	2	3	2	2	1	3	3	3	1	2	3	2	4	3	1	2	2	2	1	4	3	3	2	3	4	3	4	3	1	4	2	3	3	2	3	1	4	3
sample_AGCCC_2721-17327_PB_L_037	1	1	2	3	2	2	2	1	2	2	3	2	3	2	2	1	3	3	3	1	2	3	2	4	3	1	2	2	2	1	4	3	3	2	3	4	3	4	3	1	4	2	3	3	2	3	1	4	3
sample_AGCCC_2721-17364_PB_AHY_F	1	1	2	1	2	2	4	1	2	2	3	1	3	2	2	1	3	1	3	1	2	3	2	4	3	1	3	2	4	3	2	3	3	2	1	4	3	4	3	1	4	2	3	3	2	3	1	4	3
sample_AGCCC_2721-17364_PB_AHY_F	1	1	4	1	2	2	4	1	2	2	3	2	3	2	2	1	3	1	3	1	2	3	2	4	3	1	3	2	4	3	2	3	3	2	3	4	3	4	3	1	4	2	3	3	2	3	1	4	3
sample_AGCCC_2721-17369_PB_AHY_M	1	1	2	1	2	2	4	1	2	2	3	1	1	2	2	1	3	1	3	1	2	3	2	4	3	1	2	2	2	3	2	3	3	2	3	4	3	3	2	1	4	2	3	3	2	3	1	4	3
sample_AGCCC_2721-17369_PB_AHY_M	1	1	4	1	2	2	4	1	2	2	3	1	1	2	2	1	3	3	3	1	2	3	2	4	3	1	2	2	4	3	2	3	3	2	3	4	3	4	3	1	4	2	3	3	2	3	1	4	3
sample_AGCCC_2721-17388_PB_L_056	1	1	2	3	2	2	2	1	2	2	3	2	1	2	2	1	2	1	3	1	2	3	2	4	3	1	2	2	4	1	2	2	3	2	3	4	3	3	2	1	4	2	3	3	2	3	1	4	3
sample_AGCCC_2721-17388_PB_L_056	1	1	2	3	2	2	2	1	2	2	3	2	3	2	2	1	3	1	3	1	2	3	2	4	3	1	2	2	4	3	2	3	3	2	3	4	3	4	3	1	4	2	3	3	2	3	1	4	3
sample_AGCCC_2721-17396_PB_L_067	1	1	4	1	2	2	4	1	2	2	3	1	1	2	2	1	3	1	3	1	2	3	2	4	3	1	2	2	4	3	2	3	3	2	3	4	3	3	2	1	4	2	3	3	2	3	1	4	3
sample_AGCCC_2721-17396_PB_L_067	1	1	4	1	2	2	4	1	2	2	3	2	1	2	2	1	3	3	3	1	2	3	2	4	3	1	2	2	4	3	2	3	3	2	3	4	3	4	3	1	4	2	3	3	2	3	1	4	3
sample_AGCCC_2721-17420_MQ_L_013	1	1	2	3	2	2	2	1	2	2	3	2	3	2	2	1	2	3	3	1	2	3	2	4	3	1	2	2	4	1	2	2	3	2	3	4	3	4	3	1	4	2	3	3	2	3	1	4	3
sample_AGCCC_2721-17420_MQ_L_013	1	1	2	3	2	2	2	1	2	2	3	2	3	2	2	1	3	3	3	1	2	3	2	4	3	1	2	2	4	1	2	2	3	2	3	4	3	4	3	1	4	2	3	3	2	3	1	4	3
sample_AGCCC_PB_017_chick1	1	1	0	1	2	2	2	1	0	2	3	2	1	2	2	1	3	1	3	1	0	3	2	0	3	0	2	0	4	3	2	3	0	2	1	0	0	3	3	0	0	0	3	3	2	3	1	0	3
sample_AGCCC_PB_017_chick1	1	1	0	1	2	2	4	1	0	2	3	2	3	2	2	1	3	1	3	1	0	3	2	0	3	0	3	0	4	3	2	3	0	2	3	0	0	4	3	0	0	0	3	3	2	3	1	0	3
sample_AGCCC_PB_042_egg5	1	1	2	1	2	2	2	1	0	2	3	2	1	2	2	1	0	0	3	1	2	3	2	4	3	1	2	2	4	1	2	2	3	2	3	4	3	4	3	1	4	2	3	3	2	3	1	4	3
sample_AGCCC_PB_042_egg5	1	1	2	3	2	2	2	1	0	2	3	2	3	2	2	1	0	0	3	1	2	3	2	4	3	1	2	2	4	3	2	3	3	2	3	4	3	4	3	1	4	2	3	3	2	3	1	4	3
sample_AGCCC_PB_050_egg2	1	1	4	1	2	2	4	1	2	2	3	1	1	2	2	1	3	3	3	1	2	3	2	4	3	1	2	2	4	3	2	3	3	2	3	4	3	3	3	1	0	2	3	3	2	3	1	0	3
sample_AGCCC_PB_050_egg2	1	1	4	1	2	2	4	1	2	2	3	2	1	2	2	1	3	3	3	1	2	3	2	4	3	1	3	2	4	3	2	3	3	4	3	4	3	4	3	1	0	2	3	3	2	3	1	0	3
sample_ATCACG_2631-21093_MQ_AHY_M	1	1	2	3	2	2	2	1	2	2	3	2	3	2	2	1	2	1	3	1	2	3	2	4	3	1	2	2	4	1	2	2	3	2	3	4	3	3	3	1	4	2	3	3	2	3	1	4	3
sample_ATCACG_2631-21093_MQ_AHY_M	1	1	2	3	2	2	2	1	2	2	3	2	3	2	2	1	2	3	3	1	2	3	2	4	3	1	2	2	4	1	2	3	3	2	3	4	3	4	3	1	4	2	3	3	2	3	1	4	3
sample_ATCACG_2631-21384_PB_AHY_M	1	1	2	3	2	2	2	1	2	2	3	2	3	2	2	1	2	3	3	1	2	3	2	4	3	1	2	2	4	1	2	3	3	2	3	4	3	4	3	1	4	2	3	3	2	3	1	4	3
sample_ATCACG_2631-21384_PB_AHY_M	1	1	2	3	2	2	2	1	2	2	3	2	3	2	2	1	3	3	3	1	4	3	2	4	3	1	2	2	4	1	2	3	3	2	3	4	3	4	3	1	4	2	3	3	2	3	1	4	3
sample_ATCACG_2631-21398_PB_AHY_M	1	1	2	3	2	2	0	1	2	2	3	2	1	2	2	1	2	3	3	1	2	3	2	4	3	1	2	2	2	1	2	2	3	2	3	4	3	3	3	1	4	2	3	3	2	3	1	4	3
sample_ATCACG_2631-21398_PB_AHY_M	1	1	2	3	2	2	0	1	2	2	3	2	3	2	2	1	3	3	3	1	2	3	4	4	3	1	2	2	4	1	4	3	3	2	3	4	3	4	3	1	4	2	3	3	2	3	1	4	3
sample_ATCACG_2721-17213_PB_AHY_F	1	1	2	1	2	2	2	1	2	2	3	2	3	2	2	1	2	3	3	1	2	3	2	4	3	1	2	2	4	1	2	2	3	2	3	4	3	4	3	1	4	2	3	3	2	3	1	4	3
sample_ATCACG_2721-17213_PB_AHY_F	1	1	2	1	2	2	2	1	2	2	3	2	3	2	2	1	3	3	3	1	4	3	2	4	3	1	2	2	4	1	2	3	3	2	3	4	3	4	3	1	4	2	3	3	2	3	1	4	3
sample_ATCACG_2721-17220_PB_L_013	1	1	2	1	2	2	2	1	2	2	3	2	3	2	2	0	2	3	3	1	2	3	2	4	3	1	2	2	2	1	2	2	3	2	3	4	3	3	3	1	4	2	3	3	2	3	1	4	3
sample_ATCACG_2721-17220_PB_L_013	1	1	2	3	2	2	2	1	2	2	3	2	3	2	2	0	2	3	3	1	2	3	2	4	3	1	2	2	4	1	2	2	3	2	3	4	3	4	3	1	4	2	3	3	2	3	1	4	3
sample_ATCACG_2721-17240_PB_L_017	1	1	2	1	2	2	4	1	2	2	3	1	1	2	2	1	3	1	3	1	2	3	2	4	3	1	2	2	4	3	2	3	3	2	3	2	3	3	3	1	4	2	3	3	2	3	1	4	3
sample_ATCACG_2721-17240_PB_L_017	1	1	4	1	2	2	4	1	2	2	3	2	3	2	2	1	3	1	3	1	2	3	2	4	3	1	2	2	4	3	2	3	3	2	3	4	3	4	3	1	4	2	3	3	2	3	1	4	3
sample_ATCACG_2721-17245_MQ_AHY_M	1	1	4	1	2	2	4	1	2	2	3	1	1	2	2	1	3	3	3	1	2	3	2	4	3	1	2	2	4	3	2	2	3	2	3	4	3	4	3	1	4	2	3	1	2	3	1	4	3
sample_ATCACG_2721-17245_MQ_AHY_M	1	1	4	1	2	2	4	1	2	2	3	2	3	2	2	1	3	3	3	1	2	3	2	4	3	1	2	2	4	3	2	3	3	2	3	4	3	4	3	1	4	2	3	3	2	3	1	4	3
sample_ATCACG_2721-17281_PB_AHY_F	1	1	2	3	2	2	2	1	2	2	3	2	3	2	2	1	2	3	3	1	2	3	2	4	3	1	2	2	4	1	2	2	3	2	3	4	3	3	3	1	4	2	3	3	2	3	1	4	3
sample_ATCACG_2721-17281_PB_AHY_F	1	1	2	3	2	2	2	1	2	2	3	2	3	2	2	1	2	3	3	3	2	3	4	4	3	1	2	2	4	1	2	2	3	2	3	4	3	4	3	1	4	2	3	3	2	3	1	4	3
sample_ATCACG_2721-17288_MQ_L_007	1	1	2	3	2	2	2	1	2	2	3	2	3	2	2	1	2	1	3	1	2	3	2	4	3	1	2	2	4	1	2	2	3	2	3	4	3	3	3	1	4	2	3	3	2	3	1	4	3
sample_ATCACG_2721-17288_MQ_L_007	1	1	2	3	2	2	2	1	2	2	3	2	3	2	2	1	2	3	3	1	2	3	2	4	3	1	2	2	4	1	2	2	3	2	3	4	3	4	3	1	4	2	3	3	2	3	1	4	3
sample_ATCACG_2721-17299_PB_AHY_M	1	1	0	1	2	2	4	0	0	2	3	0	3	2	2	1	3	1	3	1	0	3	2	0	3	0	2	0	4	3	2	3	0	2	1	0	0	3	3	1	0	0	3	3	2	3	1	0	3
sample_ATCACG_2721-17299_PB_AHY_M	1	1	0	1	2	2	4	0	0	2	3	0	3	2	2	1	3	1	3	1	0	3	2	0	3	0	3	0	4	3	2	3	0	2	3	0	0	4	3	1	0	0	3	3	2	3	1	0	3
sample_ATCACG_2721-17352_PB_L_057	1	1	2	3	2	2	2	1	2	2	3	2	3	2	2	1	2	3	3	1	2	3	2	4	3	1	2	2	2	1	2	2	3	2	3	4	3	3	3	1	4	2	3	3	2	3	1	4	3
sample_ATCACG_2721-17352_PB_L_057	1	1	2	3	2	2	2	1	2	2	3	2	3	2	2	1	2	3	3	1	2	3	2	4	3	1	2	2	4	1	2	2	3	2	3	4	3	4	3	1	4	2	3	3	2	3	1	4	3
sample_ATCACG_2721-17353_PB_L_057	1	1	2	3	2	2	2	0	2	2	3	2	3	2	2	1	2	3	3	1	2	3	2	4	3	1	2	2	4	1	2	2	3	2	3	4	3	3	3	1	4	2	3	3	2	3	1	4	3
sample_ATCACG_2721-17353_PB_L_057	1	1	2	3	2	2	2	0	2	2	3	2	3	2	2	1	2	3	3	1	2	3	2	4	3	1	2	2	4	1	2	2	3	2	3	4	3	4	3	1	4	2	3	3	2	3	1	4	3
sample_ATCACG_2721-17357_PB_L_049	1	1	2	3	2	2	2	1	2	2	3	2	1	2	2	1	2	3	3	1	2	3	2	4	3	1	2	2	4	1	2	2	3	2	3	4	3	3	3	1	4	2	3	3	2	3	1	4	3
sample_ATCACG_2721-17357_PB_L_049	1	1	2	3	2	2	2	1	2	2	3	2	3	2	2	1	3	3	3	1	2	3	2	4	3	1	2	2	4	1	2	2	3	2	3	4	3	4	3	1	4	2	3	3	2	3	1	4	3
sample_ATCACG_2721-17422_MQ_L_013	1	1	2	1	2	2	2	1	2	2	3	2	3	2	2	1	2	1	3	1	2	3	2	4	3	1	2	2	4	1	2	2	3	2	3	4	3	3	3	1	4	2	3	3	2	3	1	4	3
sample_ATCACG_2721-17422_MQ_L_013	1	1	2	3	2	2	2	1	2	2	3	2	3	2	2	1	2	3	3	1	2	3	2	4	3	1	2	2	4	1	2	2	3	2	3	4	3	4	3	1	4	2	3	3	2	3	1	4	3
sample_ATCACG_PB_065_chick2	1	1	4	1	2	2	4	1	2	2	3	1	1	2	2	1	3	1	3	1	2	3	2	4	3	1	2	2	4	3	2	3	3	2	1	4	3	4	2	1	4	2	3	1	2	3	1	4	3
sample_ATCACG_PB_065_chick2	1	1	4	1	2	2	4	1	2	2	3	2	1	2	2	1	3	3	3	1	2	3	2	4	3	1	2	2	4	3	2	3	3	2	1	4	3	4	2	1	4	2	3	3	2	3	1	4	3
sample_ATGAAAC_2631-21262_PB_AHY_F	1	1	2	1	2	2	2	1	2	2	3	1	1	2	2	1	2	3	3	1	2	3	2	4	3	1	2	2	4	1	2	3	3	2	3	4	3	3	3	1	4	2	0	3	2	3	1	4	3
sample_ATGAAAC_2631-21262_PB_AHY_F	1	1	4	3	2	2	4	1	2	2	3	2	3	2	2	1	3	3	3	1	2	3	2	4	3	1	2	2	4	3	2	3	3	2	3	4	3	4	3	1	4	2	0	3	2	3	1	4	3
sample_ATGAAAC_2631-21305_MQ_AHY_M	1	1	2	3	2	2	2	1	2	2	3	2	3	2	2	1	3	3	3	1	2	3	2	4	3	1	2	2	4	1	2	2	3	2	3	4	3	3	3	1	4	2	3	3	2	3	1	4	3
sample_ATGAAAC_2631-21305_MQ_AHY_M	1	1	2	3	2	2	4	3	2	2	3	2	3	2	2	1	3	3	3	1	2	3	2	4	3	1	2	2	4	1	2	2	3	2	3	4	3	4	3	1	4	2	3	3	2	3	1	4	3
sample_ATGAAAC_2631-21307_MQ_AHY_F	1	1	2	1	2	2	2	1	2	2	3	2	1	2	2	1	2	1	3	1	2	3	2	4	3	1	2	2	4	1	2	2	3	2	3	2	3	3	2	1	4	2	3	3	2	3	1	4	3
sample_ATGAAAC_2631-21307_MQ_AHY_F	1	1	2	1	2	2	4	1	2	2	3	2	3	2	2	1	3	3	3	1	2	3	4	4	3	1	2	2	4	3	2	3	3	2	3	4	3	4	3	1	4	2	3	3	2	3	1	4	3
sample_ATGAAAC_2631-21392_MQ_AHY_M	1	1	2	1	2	2	2	1	2	2	3	1	3	2	2	1	2	3	3	1	2	3	2	4	3	1	2	2	4	1	2	2	3	2	3	4	3	3	3	1	4	2	3	3	2	3	1	4	3
sample_ATGAAAC_2631-21392_MQ_AHY_M	1	1	2	3	2	2	2	1	2	2	3	1	3	2	2	1	2	3	3	1	2	3	2	4	3	1	2	2	4	1	2	2	3	2	3	4	3	4	3	1	4	2	3	3	2	3	1	4	3
sample_ATGAAAC_2631-21412_MQ_AHY_F	1	1	2	1	2	2	4	1	2	2	3	2	1	2	2	1	3	1	3	1	2	3	2	4	3	1	2	2	4	3	2	3	3	2	3	4	3	3	2	1	4	2	3	3	2	3	1	4	3
sample_ATGAAAC_2631-21412_MQ_AHY_F	1	1	4	1	2	2	4	1	2	2	3	2	1	2	2	1	3	1	3	1	2	3	2	4	3	1	3	2	4	3	2	3	3	2	3	4	3	4	3	1	4	2	3	3	2	3	1	4	3
sample_ATGAAAC_2721-17268_PB_AHY_M	1	1	2	1	2	2	4	1	2	2	3	2	1	2	2	1	3	1	3	1	2	3	2	4	3	1	2	2	4	3	2	3	3	2	1	4	3	3	3	1	4	2	3	3	2	3	1	4	3
sample_ATGAAAC_2721-17268_PB_AHY_M	1	1	4	1	2	2	4	1	2	2	3	2	1	2	2	1	3	3	3	1	2	3	2	4	3	1	2	4	4	3	2	3	3	2	3	4	3	4	3	1	4	2	3	3	3	3	1	4	3
sample_ATGAAAC_2721-17297_PB_AHY_F	1	1	2	1	2	2	2	1	1	2	3	2	3	2	2	1	2	3	3	1	2	3	2	4	3	1	2	2	4	1	2	3	3	2	3	4	3	3	3	1	4	2	3	3	2	3	1	4	3
sample_ATGAAAC_2721-17297_PB_AHY_F	1	1	4	3	2	2	2	1	2	2	3	2	3	2	2	1	3	3	3	1	2	3	2	4	3	1	2	2	4	1	2	3	3	2	3	4	3	4	3	1	4	2	3	3	3	3	1	4	3
sample_ATGAAAC_2721-17322_PB_L_058	1	1	2	1	2	2	2	1	2	2	3	2	1	2	2	1	2	3	3	1	2	3	2	4	3	1	2	2	2	3	2	2	3	2	3	4	3	3	3	1	4	2	3	3	2	3	1	4	3
sample_ATGAAAC_2721-17322_PB_L_058	1	1	2	1	2	2	2	1	2	2	3	2	3	2	2	1	3	3	3	1	2	3	2	4	3	1	2	2	4	3	2	3	3	2	3	4	3	4	3	1	4	2	3	3	2	3	1	4	3
sample_ATGAAAC_2721-17381_PB_AHY_M	1	1	2	1	2	2	4	1	2	2	3	1	1	2	2	1	3	1	3	1	2	3	2	4	3	1	2	2	4	3	2	3	3	2	3	4	3	3	3	1	4	2	3	3	2	3	1	4	3
sample_ATGAAAC_2721-17381_PB_AHY_M	1	1	4	1	2	2	4	1	2	2	3	2	1	2	2	1	3	3	3	1	2	3	2	4	3	1	2	2	4	3	2	3	3	2	3	4	3	4	3	1	4	2	3	3	2	3	1	4	3
sample_ATGAAAC_2721-17403_PB_L_068	1	1	2	1	2	2	2	1	1	2	3	2	3	2	2	1	2	3	3	1	2	3	2	4	3	1	2	2	4	1	2	2	3	2	3	4	3	3	3	1	4	2	3	3	2	3	1	4	3
sample_ATGAAAC_2721-17403_PB_L_068	1	1	4	1	2	2	2	1	2	2	3	2	3	2	2	1	3	3	3	1	2	3	2	4	3	1	2	2	4	1	2	3	3	2	3	4	3	4	3	1	4	2	3	3	3	3	1	4	3
sample_ATGAAAC_2721-17407_PB_L_074	1	1	2	1	2	2	2	1	2	2	3	2	3	2	2	1	2	3	3	1	2	3	2	4	3	1	2	2	2	1	2	2	3	2	3	4	3	3	3	1	4	2	3	3	2	3	1	4	3
sample_ATGAAAC_2721-17407_PB_L_074	1	1	4	3	2	2	2	1	2	2	3	2	3	2	2	1	3	3	3	3	2	3	2	4	3	1	2	2	4	1	2	3	3	2	3	4	3	4	3	1	4	2	3	3	2	3	1	4	3
sample_ATGAAAC_2721-17415_PB_L_078	1	1	2	1	2	2	2	1	2	2	3	2	1	2	2	1	2	3	3	1	2	3	2	4	3	1	2	2	2	1	2	2	3	2	3	4	3	3	3	1	4	2	3	3	2	3	1	4	3
sample_ATGAAAC_2721-17415_PB_L_078	1	1	4	3	2	2	4	1	2	2	3	2	3	2	2	1	2	3	3	1	2	3	2	4	3	1	2	2	4	1	2	3	3	2	3	4	3	4	3	1	4	2	3	3	2	3	1	4	3
sample_ATGAAAC_PB_016_chick3	1	1	2	1	2	2	2	1	2	2	3	1	1	2	2	1	3	3	3	1	2	3	2	4	3	1	2	2	4	3	2	3	3	2	3	4	3	3	2	1	4	2	3	3	2	3	1	4	3
sample_ATGAAAC_PB_016_chick3	1	1	2	1	2	2	4	1	2	2	3	2	3	2	2	1	3	3	3	1	2	3	2	4	3	1	2	2	4	3	2	3	3	4	3	4	3	4	3	1	4	2	3	3	2	3	1	4	3
sample_ATGAAAC_PB_025_egg1	1	1	2	1	2	2	2	1	2	2	3	2	3	2	2	1	2	3	3	1	2	3	2	4	3	1	2	2	4	1	2	2	3	2	3	4	3	4	3	1	4	2	3	3	2	3	1	4	3
sample_ATGAAAC_PB_025_egg1	1	1	2	3	2	2	2	1	2	2	3	2	3	2	2	1	3	3	3	1	2	3	2	4	3	1	2	2	4	1	2	3	3	2	3	4	3	4	3	1	4	2	3	3	2	3	1	4	3
sample_CGATGT_2311-78708_PB_AHY_F	1	1	0	1	2	2	4	0	0	2	0	0	1	2	2	0	2	3	3	1	0	3	0	4	3	0	2	0	4	3	2	3	0	2	3	0	0	3	3	0	0	0	0	3	2	1	1	0	3
sample_CGATGT_2311-78708_PB_AHY_F	1	1	0	1	2	2	4	0	0	2	0	0	1	2	2	0	3	3	3	1	0	3	0	4	3	0	2	0	4	3	2	3	0	2	3	0	0	4	3	0	0	0	0	3	2	3	1	0	3
sample_CGATGT_2631-21081_PB_AHY_M	1	1	2	1	2	2	2	1	2	2	3	2	3	2	2	1	2	3	3	1	2	3	2	4	3	1	2	2	4	1	2	2	3	2	3	4	3	3	3	1	4	2	3	3	2	3	1	4	3
sample_CGATGT_2631-21081_PB_AHY_M	1	1	2	1	2	2	2	1	2	2	3	2	3	2	2	1	2	3	3	3	2	3	4	4	3	1	2	2	4	1	2	2	3	2	3	4	3	4	3	1	4	2	3	3	2	3	1	4	3
sample_CGATGT_2631-21268_PB_AHY_F	1	1	4	1	2	2	4	1	2	2	3	2	1	2	2	1	3	1	3	1	2	3	2	4	3	1	2	2	4	3	2	3	3	2	3	4	3	3	2	1	4	2	3	3	2	3	1	4	3
sample_CGATGT_2631-21268_PB_AHY_F	1	1	4	1	2	2	4	1	2	2	3	2	1	2	2	1	3	3	3	1	2	3	2	4	3	1	3	2	4	3	2	3	3	4	3	4	3	4	3	1	4	2	3	3	2	3	1	4	3
sample_CGATGT_2631-21272_PB_AHY_F	1	1	4	1	2	2	4	1	2	2	3	2	1	2	2	1	3	3	3	1	2	3	2	4	3	1	2	2	4	3	2	3	3	2	3	4	3	3	3	1	4	2	3	3	2	3	1	4	3
sample_CGATGT_2631-21272_PB_AHY_F	1	1	4	1	2	2	4	1	2	2	3	2	1	2	2	1	3	3	3	1	2	3	2	4	3	1	2	2	4	3	2	3	3	2	3	4	3	4	3	1	4	2	3	3	2	3	1	4	3
sample_CGATGT_2631-21385_PB_AHY_M	1	1	2	3	2	2	2	1	2	2	3	2	3	2	2	1	2	1	3	1	2	3	2	4	3	1	2	2	4	1	2	2	3	2	3	4	3	4	2	1	4	2	3	3	2	3	1	4	3
sample_CGATGT_2631-21385_PB_AHY_M	1	1	2	3	2	4	2	1	2	2	3	2	3	2	2	1	2	3	3	1	2	3	2	4	3	1	2	2	4	1	2	3	3	2	3	4	3	4	3	1	4	2	3	3	3	3	1	4	3
sample_CGATGT_2631-21390_MQ_AHY_F	1	1	4	1	2	2	4	1	2	2	3	1	1	2	2	1	3	3	3	1	2	3	2	4	3	1	2	2	4	3	2	3	3	2	3	2	3	3	2	1	4	2	3	3	2	3	1	4	3
sample_CGATGT_2631-21390_MQ_AHY_F	1	1	4	1	2	2	4	1	2	2	3	1	1	2	2	1	3	3	3	1	2	3	2	4	3	1	2	2	4	3	2	3	3	2	3	4	3	4	3	1	4	2	3	3	2	3	1	4	3
sample_CGATGT_2631-21416_PB_AHY_F	1	1	2	1	2	2	4	1	2	2	3	2	1	2	2	1	2	1	3	1	2	3	2	4	3	1	2	2	4	1	2	3	3	2	3	4	3	3	3	1	4	2	3	3	2	3	1	4	3
sample_CGATGT_2631-21416_PB_AHY_F	1	1	4	1	2	2	4	1	2	2	3	2	3	2	2	1	3	1	3	1	2	3	2	4	3	1	3	2	4	3	2	3	3	2	3	4	3	4	3	1	4	2	3	3	3	3	1	4	3
sample_CGATGT_2721-17207_PB_AHY_F	1	1	2	1	2	2	4	1	2	2	3	1	1	2	2	1	3	1	3	1	2	3	2	4	3	1	2	2	4	3	2	3	3	2	3	4	3	3	3	1	4	2	3	3	2	3	1	4	3
sample_CGATGT_2721-17207_PB_AHY_F	1	1	4	3	2	2	4	1	2	2	3	1	1	2	2	1	3	3	3	1	2	3	2	4	3	1	2	2	4	3	2	3	3	2	3	4	3	4	3	1	4	2	3	3	2	3	1	4	3
sample_CGATGT_2721-17214_PB_L_009	1	1	2	1	2	2	2	1	2	2	3	1	1	2	2	1	2	3	0	1	2	3	0	4	3	1	2	0	4	1	2	2	3	2	3	4	3	4	3	1	4	2	3	3	2	3	1	4	3
sample_CGATGT_2721-17214_PB_L_009	1	1	4	3	2	2	4	1	2	2	3	2	3	2	2	1	3	3	0	1	2	3	0	4	3	1	2	0	4	3	2	3	3	2	3	4	3	4	3	1	4	2	3	3	2	3	1	4	3
sample_CGATGT_2721-17223_PB_L_011	1	1	2	1	2	2	2	1	2	2	3	2	3	2	2	1	2	3	3	1	2	3	2	4	3	1	2	2	4	1	2	2	3	2	3	4	3	3	3	1	4	2	3	3	2	3	1	4	3
sample_CGATGT_2721-17223_PB_L_011	1	1	2	3	2	2	2	1	2	2	3	2	3	2	2	1	2	3	3	1	2	3	2	4	3	1	2	2	4	1	2	2	3	2	3	4	3	4	3	1	4	2	3	3	2	3	1	4	3
sample_CGATGT_2721-17291_PB_AHY_F	1	1	2	3	2	2	2	1	2	2	3	2	3	2	2	1	2	3	3	1	2	3	2	4	3	1	2	2	2	1	4	2	3	2	3	4	3	3	3	1	4	2	3	3	2	3	1	4	3
sample_CGATGT_2721-17291_PB_AHY_F	1	1	2	3	2	2	2	1	2	2	3	2	3	2	2	1	2	3	3	1	2	3	2	4	3	1	2	2	2	1	4	2	3	2	3	4	3	4	3	1	4	2	3	3	2	3	1	4	3
sample_CGATGT_2721-17336_PB_L_039	1	1	2	3	2	2	2	1	2	2	3	2	3	2	2	1	2	3	3	1	2	3	2	4	3	1	2	2	4	1	2	2	3	2	3	4	3	3	3	1	4	2	3	3	2	3	1	4	3
sample_CGATGT_2721-17336_PB_L_039	1	1	2	3	2	2	2	1	2	2	3	2	3	2	2	1	2	3	3	3	2	3	4	4	3	1	2	2	4	1	2	2	3	2	3	4	3	4	3	1	4	2	3	3	2	3	1	4	3
sample_CGATGT_2721-17341_PB_L_060	1	1	2	3	2	2	2	1	2	2	3	2	3	2	2	1	2	3	3	1	2	3	2	4	3	1	2	2	2	1	2	2	3	2	3	4	3	3	3	1	4	2	3	3	2	3	1	4	3
sample_CGATGT_2721-17341_PB_L_060	1	1	2	3	2	2	2	1	2	2	3	2	3	2	2	1	3	3	3	1	2	3	4	4	3	1	2	2	2	1	4	3	3	2	3	4	3	4	3	1	4	2	3	3	2	3	1	4	3
sample_CGATGT_2721-17398_PB_L_072	1	1	2	1	2	0	2	0	0	2	3	2	3	2	2	1	2	3	3	1	2	3	2	4	3	0	2	2	2	1	2	2	3	2	3	4	3	3	3	1	0	2	0	3	2	0	0	4	0
sample_CGATGT_2721-17398_PB_L_072	1	1	2	3	2	0	2	0	0	2	3	2	3	2	2	1	2	3	3	1	2	3	4	4	3	0	2	2	2	3	2	2	3	2	3	4	3	4	3	1	0	2	0	3	2	0	0	4	0
sample_CGATGT_PB_014_chick1	1	1	4	1	2	2	4	1	2	2	3	1	1	2	2	1	3	1	3	1	2	3	2	4	3	1	2	2	4	3	2	3	3	2	1	2	3	3	3	1	4	2	3	3	2	1	1	4	3
sample_CGATGT_PB_014_chick1	1	1	4	1	2	2	4	1	2	2	3	1	1	2	2	1	3	1	3	1	2	3	2	4	3	1	2	2	4	3	2	3	3	2	3	4	3	4	3	1	4	2	3	3	2	3	1	4	3
sample_CTAGC_2311-78709_MQ_AHY_M	1	1	4	1	2	2	4	1	2	2	3	2	1	2	2	1	3	1	3	1	2	3	2	4	3	1	2	2	4	3	2	3	3	2	3	4	3	3	2	1	4	2	3	3	2	1	1	4	3
sample_CTAGC_2311-78709_MQ_AHY_M	1	1	4	3	2	2	4	1	2	2	3	2	1	2	2	1	3	3	3	1	2	3	2	4	3	1	3	2	4	3	2	3	3	2	3	4	3	4	2	1	4	2	3	3	3	3	1	4	3
sample_CTAGC_2631-21082_MQ_AHY_M	1	1	4	1	2	0	4	1	2	2	0	2	1	2	2	1	3	1	3	1	2	3	2	4	3	1	2	2	4	3	2	3	3	2	3	4	3	3	3	1	4	2	3	3	2	1	1	4	3
sample_CTAGC_2631-21082_MQ_AHY_M	1	1	4	1	2	0	4	1	2	2	0	2	1	2	2	1	3	3	3	1	2	3	2	4	3	1	2	2	4	3	2	3	3	2	3	4	3	4	3	1	4	2	3	3	2	3	1	4	3
sample_CTAGC_2631-21086_PB_AHY_M	1	1	2	1	2	2	4	1	2	2	3	1	1	2	2	1	3	1	3	1	2	3	2	4	3	1	2	2	2	3	2	3	3	2	1	4	3	3	2	1	4	2	3	3	2	3	1	4	3
sample_CTAGC_2631-21086_PB_AHY_M	1	3	4	1	2	2	4	1	2	2	3	2	3	2	2	1	3	3	3	1	2	3	2	4	3	1	3	2	4	3	2	3	3	2	3	4	3	4	3	1	4	2	3	3	2	3	1	4	3
sample_CTAGC_2631-21276_PB_AHY_M	1	1	2	1	2	2	2	1	2	2	3	2	1	2	2	1	2	1	3	1	2	3	2	4	3	1	2	2	2	1	2	3	3	2	3	4	3	3	2	1	4	2	3	3	2	3	1	4	3
sample_CTAGC_2631-21276_PB_AHY_M	1	1	4	1	2	2	4	1	2	2	3	2	3	2	2	1	3	3	3	1	2	3	2	4	3	1	2	2	4	3	2	3	3	2	3	4	3	4	3	1	4	2	3	3	2	3	1	4	3
sample_CTAGC_2631-21383_PB_AHY_M	1	1	2	3	2	2	2	1	2	2	3	2	3	2	2	1	2	3	3	1	2	3	2	4	3	1	2	2	2	1	2	2	3	2	3	4	3	3	3	1	4	2	3	3	2	3	1	4	3
sample_CTAGC_2631-21383_PB_AHY_M	1	1	2	3	2	2	2	1	2	2	3	2	3	2	2	1	2	3	3	1	2	3	2	4	3	1	2	2	4	1	2	3	3	2	3	4	3	4	3	1	4	2	3	3	2	3	1	4	3
sample_CTAGC_2721-17211_PB_AHY_M	1	1	0	3	2	2	2	0	0	2	3	2	3	2	2	1	2	3	3	1	2	3	0	4	3	0	2	0	4	1	2	2	0	2	3	0	0	4	3	1	0	0	3	3	2	3	1	0	1
sample_CTAGC_2721-17211_PB_AHY_M	1	1	0	3	2	2	2	0	0	2	3	2	3	2	2	1	2	3	3	1	2	3	0	4	3	0	2	0	4	1	4	3	0	2	3	0	0	4	3	1	0	0	3	3	2	3	1	0	3
sample_CTAGC_2721-17215_PB_L_009	1	1	2	1	2	2	2	1	2	2	3	1	1	2	2	1	2	3	3	1	2	3	2	4	3	1	2	2	4	1	2	3	3	2	3	4	3	4	2	1	4	2	3	3	2	3	1	4	3
sample_CTAGC_2721-17215_PB_L_009	1	1	4	3	2	2	4	1	2	2	3	2	3	2	2	1	3	3	3	1	2	3	2	4	3	1	2	2	4	1	2	3	3	2	3	4	3	4	3	1	4	2	3	3	3	3	1	4	3
sample_CTAGC_2721-17225_PB_L_011	1	1	2	1	2	2	2	1	2	2	3	2	3	2	2	1	2	3	3	1	2	3	2	4	3	1	2	2	2	1	2	2	3	2	3	4	3	3	3	1	4	2	3	3	2	3	1	4	3
sample_CTAGC_2721-17225_PB_L_011	1	1	2	3	2	2	2	1	2	2	3	2	3	2	2	1	2	3	3	1	2	3	2	4	3	1	2	2	4	1	2	2	3	2	3	4	3	4	3	2	4	2	3	3	2	3	1	4	3
sample_CTAGC_2721-17272_PB_AHY_M	1	1	2	1	2	2	4	1	2	2	3	1	1	2	2	1	3	1	3	1	2	3	2	4	3	1	2	2	4	3	2	3	3	2	3	4	3	3	2	1	4	2	3	3	2	3	1	4	3
sample_CTAGC_2721-17272_PB_AHY_M	1	1	4	1	2	2	4	1	2	2	3	1	1	2	2	1	3	3	3	1	2	3	2	4	3	1	3	2	4	3	2	3	3	2	3	4	3	4	3	1	4	2	3	3	2	3	1	4	3
sample_CTAGC_2721-17320_PB_L_058	1	1	2	1	2	2	2	1	2	2	3	2	1	2	2	1	3	3	3	1	2	3	2	4	3	1	2	2	2	1	2	2	3	2	3	4	3	3	3	1	4	2	3	3	2	3	1	4	3
sample_CTAGC_2721-17320_PB_L_058	1	1	2	3	2	2	2	1	2	2	3	2	3	2	2	1	3	3	3	1	2	3	2	4	3	1	2	2	4	1	4	3	3	2	3	4	3	4	3	1	4	2	3	3	2	3	1	4	3
sample_CTAGC_2721-17333_PB_L_033	1	1	2	3	2	2	2	1	2	2	3	2	3	2	2	1	2	3	3	1	2	3	2	4	3	1	2	2	4	1	2	2	3	2	3	4	3	3	3	1	4	2	3	3	2	3	1	4	3
sample_CTAGC_2721-17333_PB_L_033	1	1	2	3	2	2	2	1	2	2	3	2	3	2	2	1	2	3	3	1	2	3	2	4	3	1	2	2	4	1	2	2	3	2	3	4	3	4	3	1	4	2	3	3	2	3	1	4	3
sample_CTAGC_2721-17390_PB_L_070	1	1	4	1	2	2	4	1	2	2	3	2	1	2	2	1	3	1	3	1	2	3	2	4	3	1	2	2	4	3	2	3	3	2	3	4	3	3	3	1	4	2	3	3	2	3	1	4	3
sample_CTAGC_2721-17390_PB_L_070	1	1	4	1	2	2	4	1	2	2	3	2	1	2	2	1	3	3	3	1	2	3	2	4	3	1	2	2	4	3	2	3	3	2	3	4	3	4	3	1	4	2	3	3	2	3	1	4	3
sample_CTAGC_2721-17399_PB_L_072	1	1	2	1	2	2	2	1	2	2	3	2	3	2	2	1	2	3	3	1	2	3	2	4	3	1	2	2	4	1	2	2	3	2	3	4	3	3	3	1	4	2	3	3	2	3	1	4	3
sample_CTAGC_2721-17399_PB_L_072	1	1	2	1	2	2	2	1	2	2	3	2	3	2	2	1	2	3	3	1	2	3	2	4	3	1	2	2	4	1	2	3	3	2	3	4	3	4	3	1	4	2	3	3	2	3	1	4	3
sample_CTAGC_PB_018_chick1	1	0	0	3	2	2	0	0	0	0	0	0	1	2	0	0	0	0	3	0	0	0	0	4	0	1	0	0	0	1	0	0	0	2	0	0	0	3	0	0	0	0	0	3	2	0	0	0	0
sample_CTAGC_PB_018_chick1	1	0	0	3	2	2	0	0	0	0	0	0	3	2	0	0	0	0	3	0	0	0	0	4	0	1	0	0	0	1	0	0	0	2	0	0	0	4	0	0	0	0	0	3	2	0	0	0	0
sample_CTAGC_PB_042_egg4	1	1	2	1	2	2	2	1	2	2	3	2	3	2	2	1	2	3	3	1	2	3	2	4	3	1	2	2	2	1	2	2	3	2	3	4	3	0	3	1	4	2	3	3	2	3	1	4	3
sample_CTAGC_PB_042_egg4	1	1	2	3	2	2	2	1	2	2	3	2	3	2	2	1	2	3	3	1	2	3	2	4	3	1	2	2	4	1	4	2	3	2	3	4	3	0	3	1	4	2	3	3	2	3	1	4	3
sample_CTGTA_2631-21083_MQ_AHY_M	1	1	2	1	2	2	2	1	2	2	3	2	3	2	2	1	2	3	3	1	2	3	2	4	3	1	2	2	4	1	2	2	3	2	3	4	3	3	3	1	4	2	3	3	2	3	1	4	3
sample_CTGTA_2631-21083_MQ_AHY_M	1	1	2	3	2	2	2	1	2	2	3	2	3	2	2	1	2	3	3	1	2	3	2	4	3	1	2	2	4	3	4	3	3	2	3	4	3	4	3	1	4	2	3	3	2	3	1	4	3
sample_CTGTA_2631-21084_MQ_AHY_F	1	1	2	3	2	2	2	1	2	2	3	1	3	2	2	1	2	1	3	1	2	3	2	4	3	1	2	2	4	1	2	2	3	2	3	4	3	3	3	1	4	2	3	3	2	3	1	4	3
sample_CTGTA_2631-21084_MQ_AHY_F	1	1	2	3	2	2	2	1	2	2	3	2	3	2	2	1	2	3	3	1	2	3	2	4	3	1	2	2	4	1	2	2	3	2	3	4	3	4	3	1	4	2	3	3	2	3	1	4	3
sample_CTGTA_2631-21388_MQ_AHY_M	1	1	0	1	2	2	2	0	0	2	3	0	1	2	2	1	2	3	3	1	0	3	0	4	3	0	2	0	4	1	2	3	0	2	1	0	0	3	3	0	0	0	0	3	2	3	1	0	3
sample_CTGTA_2631-21388_MQ_AHY_M	1	1	0	3	4	2	4	0	0	2	3	0	3	2	2	1	3	3	3	1	0	3	0	4	3	0	2	0	4	3	4	3	0	2	3	0	0	4	3	0	0	0	0	3	2	3	1	0	3
sample_CTGTA_2631-21403_PB_AHY_M	1	1	2	3	2	2	2	1	2	2	3	2	3	2	2	1	2	3	3	1	2	3	2	4	3	1	2	2	4	1	2	2	3	2	3	4	3	3	3	1	4	2	3	3	2	3	1	4	3
sample_CTGTA_2631-21403_PB_AHY_M	1	1	2	3	2	2	2	1	2	2	3	2	3	2	2	1	2	3	3	1	2	3	2	4	3	1	2	2	4	1	2	2	3	2	3	4	3	4	3	1	4	2	3	3	2	3	1	4	3
sample_CTGTA_2631-21409_MQ_AHY_M	1	1	2	1	2	2	2	1	2	2	3	2	3	2	2	1	2	3	3	1	2	3	2	4	3	1	2	2	2	1	2	2	3	2	3	4	3	3	3	1	4	2	3	3	2	3	1	4	3
sample_CTGTA_2631-21409_MQ_AHY_M	1	1	2	3	2	2	2	1	2	2	3	2	3	2	2	1	2	3	3	3	2	3	2	4	3	1	2	2	4	1	2	2	3	2	3	4	3	4	3	1	4	2	3	3	2	3	1	4	3
sample_CTGTA_2721-17208_PB_L_002	1	1	2	1	2	2	2	1	2	2	3	2	3	2	2	1	2	3	3	1	2	3	2	4	3	1	2	2	2	1	2	2	3	2	3	4	3	3	3	1	4	2	3	3	2	3	1	4	3
sample_CTGTA_2721-17208_PB_L_002	1	1	2	3	2	2	2	1	2	2	3	2	3	2	2	1	2	3	3	1	2	3	2	4	3	1	2	2	4	1	4	2	3	2	3	4	3	4	3	1	4	2	3	3	2	3	1	4	3
sample_CTGTA_2721-17232_PB_L_015	1	1	2	1	2	2	2	1	2	2	3	2	1	2	2	1	2	3	3	1	2	3	2	4	3	1	2	2	4	1	2	2	3	2	3	4	3	3	3	1	4	2	3	3	2	3	1	4	3
sample_CTGTA_2721-17232_PB_L_015	1	1	2	3	2	2	2	1	2	2	3	2	3	2	2	1	3	3	3	1	2	3	2	4	3	1	2	2	4	1	2	2	3	2	3	4	3	4	3	1	4	2	3	3	2	3	1	4	3
sample_CTGTA_2721-17282_PB_AHY_F	1	1	2	1	2	2	4	1	2	2	3	1	1	2	2	1	3	1	3	1	2	3	2	4	3	1	2	2	4	3	2	3	3	2	3	4	3	4	3	1	4	2	3	3	2	3	1	4	3
sample_CTGTA_2721-17282_PB_AHY_F	1	1	2	1	2	2	4	1	2	2	3	2	3	2	2	1	3	3	3	1	2	3	2	4	3	1	2	2	4	3	2	3	3	2	3	4	3	4	3	1	4	2	3	3	2	3	1	4	3
sample_CTGTA_2721-17294_PB_AHY_M	1	1	2	1	2	2	2	1	2	2	3	2	3	2	2	1	2	3	3	1	2	3	2	4	3	1	2	2	4	1	2	2	3	2	3	4	3	3	3	1	4	2	3	3	2	3	1	4	3
sample_CTGTA_2721-17294_PB_AHY_M	1	1	2	1	2	2	2	1	2	2	3	2	3	2	2	1	2	3	3	1	2	3	2	4	3	1	2	2	4	1	2	3	3	2	3	4	3	4	3	1	4	2	3	3	2	3	1	4	3
sample_CTGTA_2721-17310_PB_AHY_M	1	1	4	1	2	2	4	0	2	2	0	2	1	2	2	0	2	1	3	1	2	3	2	4	0	1	2	0	4	1	2	3	3	2	1	4	3	3	3	1	0	2	3	3	2	3	1	0	3
sample_CTGTA_2721-17310_PB_AHY_M	1	1	4	1	2	2	4	0	2	2	0	2	1	2	2	0	3	3	3	1	2	3	2	4	0	1	2	0	4	3	2	3	3	2	3	4	3	4	3	1	0	2	3	3	2	3	1	0	3
sample_CTGTA_2721-17313_PB_L_030	1	1	2	3	2	2	2	1	2	2	3	2	3	2	2	1	2	1	3	1	2	3	2	4	3	1	2	2	2	1	2	3	3	2	3	4	3	3	3	1	4	2	3	3	2	3	1	4	3
sample_CTGTA_2721-17313_PB_L_030	1	1	2	3	2	2	2	1	2	2	3	2	3	2	2	1	3	3	3	1	2	3	2	4	3	1	2	2	4	1	2	3	3	2	3	4	3	4	3	1	4	2	3	3	2	3	1	4	3
sample_CTGTA_2721-17405_PB_L_068	1	1	2	1	2	2	2	1	2	2	3	2	3	2	2	1	2	3	3	1	2	3	2	4	3	1	2	2	4	1	2	2	3	2	3	4	3	3	3	1	4	2	3	3	2	3	1	4	3
sample_CTGTA_2721-17405_PB_L_068	1	1	2	1	2	2	2	1	2	2	3	2	3	2	2	1	2	3	3	1	2	3	2	4	3	1	2	2	4	1	2	3	3	2	3	4	3	4	3	1	4	2	3	3	2	3	1	4	3
sample_CTGTA_2721-17406_PB_L_074	1	1	2	1	2	2	2	1	2	2	3	2	3	2	2	1	2	3	3	1	2	3	2	4	3	1	2	2	2	1	2	2	3	2	3	4	3	3	3	1	4	2	3	3	2	3	1	4	3
sample_CTGTA_2721-17406_PB_L_074	1	1	2	3	2	4	2	1	2	2	3	2	3	2	2	1	3	3	3	1	2	3	2	4	3	1	2	2	4	1	2	2	3	2	3	4	3	4	3	1	4	2	3	3	2	3	1	4	3
sample_CTGTA_2721-17424_MQ_L_015	1	1	2	1	2	2	2	1	2	2	3	2	3	2	2	1	2	3	3	1	2	3	2	4	3	1	2	2	4	1	2	2	3	2	3	4	3	3	3	1	4	2	3	3	2	3	1	4	3
sample_CTGTA_2721-17424_MQ_L_015	1	1	2	3	2	2	2	1	2	2	3	2	3	2	2	1	3	3	3	1	2	3	2	4	3	1	2	2	4	1	2	2	3	2	3	4	3	4	3	1	4	2	3	3	2	3	1	4	3
sample_CTGTA_PB_054_egg1	1	1	4	1	2	2	4	1	2	2	3	1	1	2	2	1	3	1	3	1	2	3	2	4	3	1	2	2	4	3	2	3	3	2	3	2	3	3	3	1	0	2	3	3	2	3	1	4	3
sample_CTGTA_PB_054_egg1	1	1	4	1	2	2	4	1	2	2	3	2	3	2	2	1	3	3	3	1	2	3	2	4	3	1	2	2	4	3	2	3	3	2	3	4	3	4	3	1	0	2	3	3	2	3	1	4	3
sample_CTTGA_2631-21092_MQ_AHY_M	1	1	4	1	2	2	4	1	2	2	3	2	1	2	2	1	3	3	3	1	2	3	2	4	3	1	2	2	4	3	2	3	3	2	3	4	3	3	2	1	4	2	3	3	2	3	1	4	3
sample_CTTGA_2631-21092_MQ_AHY_M	1	1	4	1	2	2	4	1	2	2	3	2	3	2	2	1	3	3	3	1	2	3	2	4	3	1	2	2	4	3	2	3	3	2	3	4	3	4	3	1	4	2	3	3	2	3	1	4	3
sample_CTTGA_2631-21389_MQ_AHY_M	1	1	4	1	2	2	2	1	2	2	3	2	1	2	2	1	3	3	3	1	2	3	2	4	3	1	2	2	4	3	2	3	3	2	1	2	3	3	3	1	4	2	3	3	2	1	1	4	3
sample_CTTGA_2631-21389_MQ_AHY_M	1	1	4	1	4	2	4	1	2	2	3	2	1	2	2	1	3	3	3	1	2	3	2	4	3	1	2	2	4	3	2	3	3	2	1	4	3	4	3	1	4	2	3	3	2	3	1	4	3
sample_CTTGA_2631-21407_PB_AHY_F	1	1	2	1	2	2	2	1	2	2	3	2	3	2	2	1	2	3	3	1	2	3	2	4	3	1	2	2	4	1	2	3	3	2	3	4	3	3	3	1	4	2	3	3	2	3	1	4	3
sample_CTTGA_2631-21407_PB_AHY_F	1	1	4	3	2	2	2	1	2	2	3	2	3	2	2	1	2	3	3	1	2	3	2	4	3	1	2	2	4	3	2	3	3	2	3	4	3	4	3	1	4	2	3	3	2	3	1	4	3
sample_CTTGA_2631-21413_MQ_AHY_F	1	1	2	1	2	2	2	1	2	2	3	1	3	2	2	1	2	3	3	1	2	3	2	4	3	1	2	2	4	1	2	2	3	2	3	2	3	3	3	1	4	2	3	3	2	3	1	4	3
sample_CTTGA_2631-21413_MQ_AHY_F	1	1	2	3	2	2	4	1	2	2	3	2	3	2	2	1	3	3	3	1	2	3	2	4	3	1	2	2	4	1	4	3	3	2	3	4	3	4	3	1	4	2	3	3	2	3	1	4	3
sample_CTTGA_2721-17202_MQ_AHY_M	1	1	2	1	2	2	2	1	2	2	3	2	1	2	2	1	3	3	3	1	2	3	2	4	3	1	2	2	4	1	2	3	3	2	3	4	3	3	2	1	4	2	3	1	2	3	1	4	3
sample_CTTGA_2721-17202_MQ_AHY_M	1	1	4	1	2	2	4	1	2	2	3	2	3	2	2	1	3	3	3	1	2	3	2	4	3	1	2	4	4	3	2	3	3	2	3	4	3	4	3	1	4	2	3	3	2	3	1	4	3
sample_CTTGA_2721-17203_MQ_AHY_F	1	1	2	1	2	2	2	1	2	2	3	2	1	2	2	1	3	1	3	1	2	3	2	4	3	1	2	2	4	1	2	3	3	2	1	2	3	3	3	1	4	2	3	3	2	3	1	4	3
sample_CTTGA_2721-17203_MQ_AHY_F	1	1	4	1	2	2	4	1	2	2	3	2	1	2	2	1	3	3	3	1	2	3	2	4	3	1	2	2	4	1	2	3	3	2	3	2	3	4	3	1	4	2	3	3	2	3	1	4	3
sample_CTTGA_2721-17219_PB_L_013	1	1	2	3	2	2	2	1	2	2	3	2	3	2	2	1	2	3	3	1	2	3	2	4	3	1	2	2	4	1	2	2	3	2	3	4	3	3	3	1	4	2	3	3	2	3	1	4	3
sample_CTTGA_2721-17219_PB_L_013	1	1	2	3	2	2	2	1	2	2	3	2	3	2	2	1	2	3	3	1	2	3	2	4	3	1	2	2	4	3	2	2	3	2	3	4	3	4	3	1	4	2	3	3	2	3	1	4	3
sample_CTTGA_2721-17275_PB_AHY_M	1	1	0	1	2	2	2	0	0	2	0	0	1	2	2	0	3	1	3	1	0	3	0	0	3	0	2	0	4	3	2	3	0	2	1	0	0	3	2	0	0	0	0	3	2	3	1	0	3
sample_CTTGA_2721-17275_PB_AHY_M	1	1	0	1	2	2	4	0	0	2	0	0	3	2	2	0	3	3	3	1	0	3	0	0	3	0	2	0	4	3	2	3	0	2	1	0	0	4	3	0	0	0	0	3	2	3	1	0	3
sample_CTTGA_2721-17307_PB_AHY_F	1	1	2	1	2	2	2	1	2	2	3	2	3	2	2	1	2	3	3	1	2	3	2	4	3	1	2	2	2	1	2	2	3	2	3	4	3	3	3	1	4	2	3	3	2	3	1	4	3
sample_CTTGA_2721-17307_PB_AHY_F	1	1	2	3	2	2	2	1	2	2	3	2	3	2	2	1	2	3	3	3	2	3	2	4	3	1	2	2	4	3	2	3	3	2	3	4	3	4	3	1	4	2	3	3	2	3	1	4	3
sample_CTTGA_2721-17323_PB_L_058	1	1	2	3	2	2	2	1	2	2	3	2	1	2	2	1	2	3	3	1	2	3	2	4	3	1	2	2	4	1	2	2	3	2	3	4	3	3	3	1	4	2	3	3	2	3	1	4	3
sample_CTTGA_2721-17323_PB_L_058	1	1	2	3	2	2	2	1	2	2	3	2	3	2	2	1	3	3	3	1	2	3	2	4	3	1	2	2	4	3	2	3	3	2	3	4	3	4	3	1	4	2	3	3	2	3	1	4	3
sample_CTTGA_2721-17324_PB_L_037	1	1	2	1	2	2	2	1	2	2	3	2	3	2	2	1	2	3	3	1	2	3	2	4	3	1	2	2	4	1	2	2	3	2	3	4	3	4	3	1	4	2	3	3	2	3	1	4	3
sample_CTTGA_2721-17324_PB_L_037	1	1	2	3	2	2	2	1	2	2	3	2	3	2	2	1	2	3	3	1	2	3	2	4	3	1	2	2	4	1	2	2	3	2	3	4	3	4	3	1	4	2	3	3	2	3	1	4	3
sample_CTTGA_2721-17337_PB_L_039	1	1	2	3	2	2	2	1	2	2	3	2	3	2	2	1	2	1	3	1	2	3	2	4	3	1	2	2	4	1	2	2	3	2	3	4	3	3	2	1	4	2	3	3	2	3	1	4	3
sample_CTTGA_2721-17337_PB_L_039	1	1	2	3	2	4	2	1	2	2	3	2	3	2	2	1	2	3	3	1	2	3	2	4	3	1	2	2	4	1	2	3	3	2	3	4	3	4	3	1	4	2	3	3	2	3	1	4	3
sample_CTTGA_2721-17367_PB_L_059	1	1	2	1	2	2	2	1	2	2	3	2	3	2	2	1	2	1	3	1	2	3	2	4	3	1	2	2	2	1	2	2	3	2	3	4	3	3	3	1	4	2	3	3	2	3	1	4	3
sample_CTTGA_2721-17367_PB_L_059	1	1	2	3	2	2	2	1	2	2	3	2	3	2	2	1	2	3	3	3	2	3	2	4	3	1	2	2	4	3	2	3	3	2	3	4	3	4	3	1	4	2	3	3	2	3	1	4	3
sample_CTTGA_2721-17416_PB_L_078	1	1	2	1	2	2	2	1	2	2	3	2	3	2	2	1	2	3	3	1	2	3	2	4	3	1	2	2	4	1	2	3	3	2	3	4	3	3	2	1	4	2	3	3	2	3	1	4	3
sample_CTTGA_2721-17416_PB_L_078	1	1	4	1	2	2	2	1	2	2	3	2	3	2	2	1	2	3	3	1	2	3	2	4	3	1	2	2	4	3	2	3	3	2	3	4	3	4	3	1	4	2	3	3	2	3	1	4	3
sample_CTTGA_PB_042_egg2	1	1	2	1	2	2	2	1	2	2	3	2	3	2	2	1	2	1	3	1	2	3	2	4	3	1	2	2	4	1	2	3	3	2	3	4	3	4	3	1	4	2	3	3	2	3	1	4	3
sample_CTTGA_PB_042_egg2	1	1	2	3	2	2	2	1	2	2	3	2	3	2	2	1	2	3	3	1	2	3	2	4	3	1	2	2	4	3	2	3	3	2	3	4	3	4	3	1	4	2	3	3	2	3	1	4	3
sample_CTTGCTT_2631-21095_MQ_AHY_M	1	1	2	3	2	2	2	1	2	2	3	2	3	2	2	1	2	1	3	1	2	3	2	4	3	1	2	2	4	1	2	2	3	2	3	4	3	3	3	1	4	2	3	3	2	3	1	4	3
sample_CTTGCTT_2631-21095_MQ_AHY_M	1	1	2	3	2	2	2	1	2	2	3	2	3	2	2	1	2	3	3	1	2	3	2	4	3	1	2	2	4	1	2	2	3	2	3	4	3	4	3	1	4	2	3	3	2	3	1	4	3
sample_CTTGCTT_2631-21098_PB_AHY_M	1	1	2	1	2	2	4	1	2	2	3	2	1	2	2	1	3	1	3	1	2	3	2	4	3	1	2	2	4	3	2	3	3	2	3	4	3	3	3	1	4	2	3	3	2	3	1	4	3
sample_CTTGCTT_2631-21098_PB_AHY_M	1	1	4	1	2	2	4	1	2	2	3	2	3	2	2	1	3	3	3	1	2	3	2	4	3	1	2	2	4	3	2	3	3	2	3	4	3	4	3	1	4	2	3	3	2	3	1	4	3
sample_CTTGCTT_2631-21263_PB_AHY_M	1	1	2	3	2	2	2	1	2	2	3	2	3	2	2	1	2	3	3	1	2	3	2	4	3	1	2	2	4	1	2	2	3	2	3	4	3	3	3	1	4	2	3	3	2	3	1	4	3
sample_CTTGCTT_2631-21263_PB_AHY_M	1	1	2	3	2	2	2	1	2	2	3	2	3	2	2	1	2	3	3	1	2	3	2	4	3	1	2	2	4	3	2	3	3	2	3	4	3	4	3	1	4	2	3	3	2	3	1	4	3
sample_CTTGCTT_2631-21301_MQ_AHY_F	1	0	2	3	2	0	2	0	2	0	0	0	0	2	2	1	3	3	3	1	2	3	0	4	3	1	2	0	2	1	2	2	3	2	0	4	3	3	3	1	0	2	3	3	2	3	1	4	3
sample_CTTGCTT_2631-21301_MQ_AHY_F	1	0	2	3	2	0	2	0	2	0	0	0	0	2	2	1	3	3	3	1	2	3	0	4	3	1	2	0	4	1	2	3	3	2	0	4	3	4	3	1	0	2	3	3	2	3	1	4	3
sample_CTTGCTT_2631-21387_MQ_AHY_M	1	1	2	1	2	2	2	1	2	2	0	2	3	2	2	1	2	1	3	1	2	3	2	4	3	1	2	2	4	0	2	2	3	2	3	4	3	4	3	1	4	2	0	3	2	3	0	4	3
sample_CTTGCTT_2631-21387_MQ_AHY_M	1	1	2	3	2	2	2	1	2	2	0	2	3	2	2	1	2	3	3	1	2	3	2	4	3	1	2	2	4	0	2	3	3	2	3	4	3	4	3	1	4	2	0	3	2	3	0	4	3
sample_CTTGCTT_2721-17210_PB_L_002	1	1	2	1	2	2	2	1	2	2	3	2	3	2	2	1	2	3	3	1	2	3	2	4	3	1	2	2	2	1	4	2	3	2	3	4	3	3	3	1	4	2	3	3	2	3	1	4	3
sample_CTTGCTT_2721-17210_PB_L_002	1	1	2	3	2	2	2	1	2	2	3	2	3	2	2	1	2	3	3	3	2	3	2	4	3	1	2	2	2	1	4	2	3	2	3	4	3	4	3	1	4	2	3	3	2	3	1	4	3
sample_CTTGCTT_2721-17230_PB_L_015	1	1	2	3	2	2	2	1	2	2	3	2	3	2	2	1	2	3	3	1	2	3	2	4	3	1	2	2	2	1	2	2	3	2	3	4	3	3	3	1	4	2	3	3	2	3	1	4	3
sample_CTTGCTT_2721-17230_PB_L_015	1	1	2	3	2	2	2	1	2	2	3	2	3	2	2	1	2	3	3	1	2	3	2	4	3	1	2	2	4	1	2	2	3	2	3	4	3	4	3	1	4	2	3	3	3	3	1	4	3
sample_CTTGCTT_2721-17246_MQ_AHY_M	1	1	2	1	2	2	2	1	2	2	3	2	3	2	2	1	2	3	3	1	2	3	2	4	3	1	2	2	2	1	2	2	3	2	3	4	3	3	3	1	4	2	3	3	2	3	1	4	3
sample_CTTGCTT_2721-17246_MQ_AHY_M	1	1	4	1	2	2	2	1	2	2	3	2	3	2	2	1	2	3	3	1	2	3	2	4	3	1	2	2	4	1	2	2	3	2	3	4	3	4	3	1	4	2	3	3	2	3	1	4	3
sample_CTTGCTT_2721-17312_PB_L_030	1	1	2	1	2	2	2	1	2	2	3	2	3	2	2	1	2	3	3	1	2	3	2	4	3	1	2	2	2	1	2	2	3	2	3	4	3	3	3	1	4	2	3	3	2	3	1	4	3
sample_CTTGCTT_2721-17312_PB_L_030	1	1	2	3	2	2	2	1	2	2	3	2	3	2	2	1	2	3	3	3	2	3	2	4	3	1	2	2	2	1	4	3	3	2	3	4	3	4	3	1	4	2	3	3	2	3	1	4	3
sample_CTTGCTT_2721-17363_PB_AHY_F	1	1	2	1	2	2	2	1	1	2	3	2	3	2	2	1	2	3	3	1	2	3	2	4	3	1	2	2	4	1	2	3	3	2	3	4	3	3	3	1	4	2	3	3	2	3	1	4	3
sample_CTTGCTT_2721-17363_PB_AHY_F	1	1	4	1	2	2	2	1	2	2	3	2	3	2	2	1	3	3	3	1	2	3	2	4	3	1	2	2	4	1	2	3	3	2	3	4	3	4	3	1	4	2	3	3	3	3	1	4	3
sample_CTTGCTT_2721-17392_PB_L_075	1	1	2	1	2	2	4	1	2	2	3	1	1	2	2	1	3	1	3	1	2	3	2	4	3	1	2	2	2	3	2	3	3	2	3	4	3	3	3	1	4	2	3	3	2	3	1	4	3
sample_CTTGCTT_2721-17392_PB_L_075	1	1	4	1	2	2	4	1	2	2	3	2	1	2	2	1	3	1	3	1	2	3	2	4	3	1	2	2	4	3	2	3	3	2	3	4	3	4	3	1	4	2	3	3	2	3	1	4	3
sample_CTTGCTT_2721-17402_PB_L_068	1	1	2	1	2	2	2	1	1	2	3	2	3	2	2	1	2	3	3	1	2	3	2	4	3	1	2	2	4	1	2	3	3	2	3	4	3	3	3	1	4	2	3	3	2	3	1	4	3
sample_CTTGCTT_2721-17402_PB_L_068	1	1	4	1	2	2	2	1	2	2	3	2	3	2	2	1	3	3	3	1	2	3	2	4	3	1	2	2	4	1	2	3	3	2	3	4	3	4	3	1	4	2	3	3	2	3	1	4	3
sample_CTTGCTT_PB_016_chick1	1	1	0	0	2	2	4	0	0	0	0	0	1	2	2	1	0	1	3	1	0	3	0	0	0	0	0	0	0	1	2	2	0	2	0	0	0	3	3	0	0	0	0	3	2	3	1	0	3
sample_CTTGCTT_PB_016_chick1	1	1	0	0	2	2	4	0	0	0	0	0	1	2	2	1	0	1	3	1	0	3	0	0	0	0	0	0	0	3	2	3	0	4	0	0	0	4	3	0	0	0	0	3	2	3	1	0	3
sample_CTTGCTT_PB_023_egg1	1	1	2	1	2	2	2	1	2	2	3	2	3	2	2	1	0	3	3	1	2	3	2	4	3	1	2	2	4	1	2	2	3	2	3	4	3	4	3	1	0	2	3	3	2	3	1	0	3
sample_CTTGCTT_PB_023_egg1	1	1	2	3	2	2	2	1	2	2	3	2	3	2	2	1	0	3	3	1	2	3	2	4	3	1	2	2	4	1	2	2	3	2	3	4	3	4	3	1	0	2	3	3	2	3	1	0	3
sample_GAATTCA_2631-21085_MQ_AHY_F	1	1	2	1	2	2	4	1	2	2	3	2	1	2	2	1	3	1	3	1	2	3	2	4	3	1	2	2	4	3	2	3	3	2	1	4	3	3	3	1	4	2	3	3	2	3	1	4	3
sample_GAATTCA_2631-21085_MQ_AHY_F	1	1	2	1	4	2	4	1	2	2	3	2	1	2	2	1	3	3	3	1	2	3	2	4	3	1	2	2	4	3	2	3	3	4	3	4	3	4	3	1	4	2	3	3	2	3	1	4	3
sample_GAATTCA_2631-21096_PB_AHY_F	1	1	2	1	2	2	4	1	2	2	3	2	1	2	2	1	3	1	3	1	2	3	2	4	3	1	2	2	4	3	2	2	3	2	1	4	3	3	3	1	4	2	3	3	2	3	1	4	3
sample_GAATTCA_2631-21096_PB_AHY_F	1	1	4	1	2	2	4	1	2	2	3	2	3	2	2	1	3	1	3	1	2	3	2	4	3	1	2	2	4	3	2	3	3	2	3	4	3	4	3	1	4	2	3	3	2	3	1	4	3
sample_GAATTCA_2631-21252_PB_AHY_M	1	1	4	1	2	2	4	1	2	2	3	1	1	2	2	1	3	3	3	1	2	3	2	4	3	1	2	2	4	3	2	3	3	2	3	4	3	3	3	1	4	2	3	3	2	3	1	4	3
sample_GAATTCA_2631-21252_PB_AHY_M	1	1	4	1	2	2	4	1	2	2	3	2	1	2	2	1	3	3	3	1	2	3	2	4	3	1	3	2	4	3	2	3	3	2	3	4	3	4	3	1	4	2	3	3	2	3	1	4	3
sample_GAATTCA_2631-21419_MQ_AHY_F	1	1	2	1	2	2	4	1	2	2	3	1	1	2	2	1	3	1	3	1	2	3	2	4	3	1	2	2	4	3	2	3	3	2	3	4	3	3	3	1	4	2	3	1	2	3	1	4	3
sample_GAATTCA_2631-21419_MQ_AHY_F	1	1	2	3	2	2	4	1	2	2	3	2	1	2	2	1	3	3	3	1	2	3	2	4	3	1	2	2	4	3	2	3	3	2	3	4	3	4	3	1	4	2	3	3	2	3	1	4	3
sample_GAATTCA_2721-17222_PB_L_011	1	1	2	1	2	2	2	1	2	2	3	2	3	2	2	0	2	3	3	1	2	3	2	4	3	1	2	2	4	1	2	2	3	2	3	4	3	3	3	1	4	2	3	3	2	3	1	4	3
sample_GAATTCA_2721-17222_PB_L_011	1	1	2	3	2	2	2	1	2	2	3	2	3	2	2	0	2	3	3	1	2	3	2	4	3	1	2	2	4	3	2	3	3	2	3	4	3	4	3	1	4	2	3	3	2	3	1	4	3
sample_GAATTCA_2721-17228_PB_L_010	1	1	2	1	2	2	4	1	2	2	3	2	1	2	2	1	3	3	3	1	2	3	2	4	3	1	2	2	4	3	2	3	3	2	1	4	3	3	3	1	4	2	3	3	2	3	1	4	3
sample_GAATTCA_2721-17228_PB_L_010	1	1	4	1	2	2	4	1	2	2	3	2	1	2	2	1	3	3	3	1	2	3	2	4	3	1	2	2	4	3	2	3	3	2	3	4	3	4	3	1	4	2	3	3	2	3	1	4	3
sample_GAATTCA_2721-17271_PB_AHY_M	1	0	2	1	2	0	2	1	2	0	3	1	1	2	2	1	0	3	0	1	0	3	0	4	3	1	2	0	2	1	2	0	3	2	0	4	0	3	3	1	4	2	0	3	2	3	1	4	3
sample_GAATTCA_2721-17271_PB_AHY_M	1	0	4	1	2	0	4	1	2	0	3	2	3	2	2	1	0	3	0	1	0	3	0	4	3	1	3	0	4	3	2	0	3	2	0	4	0	4	3	1	4	2	0	3	2	3	1	4	3
sample_GAATTCA_2721-17308_PB_AHY_F	1	1	2	1	2	2	2	1	2	2	3	2	3	2	2	1	3	3	3	1	2	3	2	4	3	1	2	2	2	1	2	3	3	2	3	4	3	4	3	1	4	2	3	3	2	3	1	4	3
sample_GAATTCA_2721-17308_PB_AHY_F	1	1	2	3	2	2	2	1	2	2	3	2	3	2	2	1	3	3	3	1	2	3	2	4	3	1	2	2	4	1	4	3	3	2	3	4	3	4	3	1	4	2	3	3	2	3	1	4	3
sample_GAATTCA_2721-17317_PB_L_044	1	1	2	3	2	2	2	1	2	2	3	2	3	2	2	1	2	3	3	1	2	3	2	4	3	1	2	2	4	1	2	2	3	2	3	4	3	3	3	1	4	2	3	3	2	3	1	4	3
sample_GAATTCA_2721-17317_PB_L_044	1	1	2	3	2	2	2	1	2	2	3	2	3	2	2	1	2	3	3	1	2	3	2	4	3	1	2	2	4	3	2	3	3	2	3	4	3	4	3	1	4	2	3	3	2	3	1	4	3
sample_GAATTCA_2721-17329_PB_L_045	1	1	2	3	2	2	2	1	2	2	3	2	3	2	2	1	2	1	3	1	2	3	2	4	3	1	2	2	4	1	2	3	3	2	3	4	3	3	3	1	4	2	3	3	2	3	1	4	3
sample_GAATTCA_2721-17329_PB_L_045	1	1	2	3	2	2	2	1	2	2	3	2	3	2	2	1	2	3	3	1	2	3	2	4	3	1	2	2	4	3	2	3	3	2	3	4	3	4	3	1	4	2	3	3	2	3	1	4	3
sample_GAATTCA_2721-17383_PB_AHY_M	1	1	2	1	2	2	2	1	2	2	3	2	1	2	2	1	2	1	3	1	2	3	2	4	3	1	2	2	4	1	2	2	3	2	1	4	3	3	3	1	4	2	3	3	2	3	1	4	3
sample_GAATTCA_2721-17383_PB_AHY_M	1	1	4	1	2	2	4	1	2	2	3	2	3	2	2	1	3	3	3	1	2	3	2	4	3	1	2	2	4	3	4	3	3	2	3	4	3	4	3	1	4	2	3	3	2	3	1	4	3
sample_GAATTCA_PB_022_egg1	1	1	2	3	2	2	2	1	2	2	3	2	3	2	2	1	2	3	3	1	2	3	2	4	3	1	2	2	2	1	2	2	3	2	3	4	3	4	3	1	4	2	3	3	2	3	1	4	3
sample_GAATTCA_PB_022_egg1	1	1	2	3	2	2	2	1	2	2	3	2	3	2	2	1	3	3	3	1	2	3	2	4	3	1	2	2	4	1	4	3	3	2	3	4	3	4	3	1	4	2	3	3	2	3	1	4	3
sample_GAATTCA_PB_024_chick1	1	1	4	1	2	2	4	1	2	2	3	2	1	2	2	1	3	1	3	1	2	3	2	4	3	1	2	2	4	3	2	2	3	2	3	2	3	3	2	1	4	2	3	3	2	3	1	4	3
sample_GAATTCA_PB_024_chick1	1	1	4	1	2	2	4	1	2	2	3	2	3	2	2	1	3	3	3	1	2	3	2	4	3	1	2	2	4	3	2	3	3	2	3	4	3	4	3	1	4	2	3	3	2	3	1	4	3
sample_GAATTCA_PB_025_egg3	1	1	2	1	2	2	2	1	2	2	3	2	3	2	2	1	2	3	3	1	2	3	2	4	3	1	2	2	4	1	2	2	3	2	3	4	3	4	3	1	4	2	3	3	2	3	1	4	3
sample_GAATTCA_PB_025_egg3	1	1	2	3	2	2	2	1	2	2	3	2	3	2	2	1	3	3	3	1	4	3	2	4	3	1	2	2	4	1	2	3	3	2	3	4	3	4	3	1	4	2	3	3	2	3	1	4	3
sample_GAATTCA_PB_063_chick1	1	1	0	1	2	2	4	1	0	2	3	2	1	2	2	1	3	1	3	1	0	3	2	4	3	1	2	0	4	3	2	3	0	4	1	4	0	3	3	0	0	0	3	3	2	3	1	0	3
sample_GAATTCA_PB_063_chick1	1	1	0	1	2	2	4	1	0	2	3	2	3	2	2	1	3	1	3	1	0	3	2	4	3	1	2	0	4	3	2	3	0	4	3	4	0	4	3	0	0	0	3	3	2	3	1	0	3
sample_GCCAAT_2631-21405_PB_AHY_M	1	1	2	1	2	2	2	1	2	2	3	2	1	2	2	1	2	3	3	1	2	3	2	4	3	1	2	2	4	1	2	2	3	2	3	4	3	3	3	1	4	2	3	3	2	3	1	4	3
sample_GCCAAT_2631-21405_PB_AHY_M	1	1	2	1	2	2	2	1	2	2	3	2	3	2	2	1	3	3	3	1	2	3	2	4	3	1	2	2	4	1	2	2	3	2	3	4	3	4	3	1	4	2	3	3	2	3	1	4	3
sample_GCCAAT_2721-17212_PB_AHY_M	1	1	2	3	2	2	2	1	2	2	3	2	3	2	2	1	2	3	3	1	2	3	2	4	3	1	2	2	2	1	2	2	3	2	3	4	3	3	3	1	4	2	3	3	2	3	1	4	3
sample_GCCAAT_2721-17212_PB_AHY_M	1	1	2	3	2	2	2	1	2	2	3	2	3	2	2	1	3	3	3	1	2	3	2	4	3	1	2	2	4	1	2	3	3	2	3	4	3	4	3	1	4	2	3	3	2	3	1	4	3
sample_GCCAAT_2721-17217_PB_L_013	1	1	0	3	2	2	2	0	0	2	0	2	3	2	2	0	2	1	3	1	0	3	0	4	0	0	2	0	0	1	2	2	0	2	0	0	0	4	2	0	0	0	3	3	2	3	1	0	3
sample_GCCAAT_2721-17217_PB_L_013	1	1	0	3	2	2	2	0	0	2	0	2	3	2	2	0	2	3	3	1	0	3	0	4	0	0	2	0	0	1	2	3	0	2	0	0	0	4	3	0	0	0	3	3	2	3	1	0	3
sample_GCCAAT_2721-17236_PB_L_003	1	1	2	3	2	0	2	0	2	2	0	2	3	2	2	0	0	3	3	1	2	3	0	0	0	1	2	2	2	1	2	2	3	2	3	4	3	3	3	1	4	2	3	3	2	3	1	0	3
sample_GCCAAT_2721-17236_PB_L_003	1	1	2	3	2	0	2	0	2	2	0	2	3	2	2	0	0	3	3	1	2	3	0	0	0	1	2	2	4	1	2	2	3	2	3	4	3	4	3	1	4	2	3	3	2	3	1	0	3
sample_GCCAAT_2721-17237_PB_L_003	1	1	2	3	2	0	2	0	2	0	0	2	3	2	2	0	0	0	0	1	2	3	0	0	0	1	2	0	4	1	2	2	0	2	3	4	3	3	3	1	0	2	0	3	2	3	1	0	3
sample_GCCAAT_2721-17237_PB_L_003	1	1	2	3	2	0	2	0	2	0	0	2	3	2	2	0	0	0	0	1	2	3	0	0	0	1	2	0	4	1	2	2	0	2	3	4	3	4	3	1	0	2	0	3	2	3	1	0	3
sample_GCCAAT_2721-17265_PB_AHY_M	1	1	2	3	2	2	2	1	2	2	3	2	3	2	2	1	2	3	3	1	2	3	2	4	3	1	2	2	4	1	2	3	3	2	3	4	3	3	3	1	4	2	3	3	2	3	1	4	3
sample_GCCAAT_2721-17265_PB_AHY_M	1	1	2	3	2	2	2	1	2	2	3	2	3	2	2	1	2	3	3	1	2	3	2	4	3	1	2	2	4	1	4	3	3	2	3	4	3	4	3	1	4	2	3	3	2	3	1	4	3
sample_GCCAAT_2721-17295_PB_AHY_M	1	1	2	1	2	2	4	1	2	2	3	1	3	2	2	1	2	3	3	1	2	3	2	4	3	1	2	2	4	3	2	3	3	2	1	4	3	3	3	1	4	2	3	3	2	3	1	4	3
sample_GCCAAT_2721-17295_PB_AHY_M	1	1	2	1	2	2	4	1	2	2	3	2	3	2	2	1	3	3	3	1	2	3	2	4	3	1	2	2	4	3	2	3	3	2	3	4	3	4	3	1	4	2	3	3	2	3	1	4	3
sample_GCCAAT_2721-17348_PB_L_038	1	1	2	3	2	2	2	1	2	2	3	2	3	2	2	1	2	3	3	1	2	3	2	4	3	1	2	2	4	1	2	2	3	2	3	4	3	3	3	1	4	2	3	3	2	3	1	4	3
sample_GCCAAT_2721-17348_PB_L_038	1	1	2	3	2	2	2	1	2	2	3	2	3	2	2	1	2	3	3	1	2	3	2	4	3	1	2	2	4	1	2	3	3	2	3	4	3	4	3	1	4	2	3	3	2	3	1	4	3
sample_GCCAAT_2721-17350_PB_L_038	1	1	2	3	2	2	2	1	2	2	3	2	3	2	2	1	2	3	3	1	2	3	2	4	3	1	2	2	4	1	2	3	3	2	3	4	3	3	3	1	4	2	3	3	2	3	1	4	3
sample_GCCAAT_2721-17350_PB_L_038	1	1	2	3	2	2	2	1	2	2	3	2	3	2	2	1	2	3	3	1	2	3	2	4	3	1	2	2	4	1	4	3	3	2	3	4	3	4	3	1	4	2	3	3	3	3	1	4	3
sample_GCCAAT_2721-17366_PB_L_059	1	1	2	3	2	2	2	1	2	2	3	2	3	2	2	1	2	3	3	1	2	3	2	4	3	1	2	2	4	1	2	2	3	2	3	4	3	3	3	1	4	2	3	3	2	3	1	4	3
sample_GCCAAT_2721-17366_PB_L_059	1	1	2	3	2	2	2	1	2	2	3	2	3	2	2	1	2	3	3	1	2	3	2	4	3	1	2	2	4	1	2	3	3	2	3	4	3	4	3	1	4	2	3	3	2	3	1	4	3
sample_GCCAAT_2721-17374_PB_AHY_F	1	1	2	1	2	2	4	1	2	2	3	1	3	2	2	1	3	1	3	1	2	3	2	4	3	1	2	2	4	1	2	3	3	2	3	4	3	3	3	1	4	2	3	3	2	3	1	4	3
sample_GCCAAT_2721-17374_PB_AHY_F	1	1	4	1	2	2	4	1	2	2	3	2	3	2	2	1	3	1	3	1	2	3	2	4	3	1	3	2	4	3	2	3	3	2	3	4	3	4	3	1	4	2	3	3	3	3	1	4	3
sample_GCCAAT_2721-17380_PB_AHY_M	1	1	2	3	2	2	2	1	2	2	3	2	3	2	2	1	2	3	3	1	2	3	2	4	3	1	2	2	2	1	4	2	3	2	3	4	3	3	3	1	4	2	3	3	2	3	1	4	3
sample_GCCAAT_2721-17380_PB_AHY_M	1	1	2	3	2	2	2	1	2	2	3	2	3	2	2	1	2	3	3	1	2	3	2	4	3	1	2	2	4	1	4	2	3	2	3	4	3	4	3	1	4	2	3	3	2	3	1	4	3
sample_GCCAAT_2721-17382_PB_AHY_M	1	1	2	1	2	2	2	1	2	2	3	2	3	2	2	1	2	3	3	1	2	3	2	4	3	1	2	2	4	1	2	2	3	2	3	4	3	3	3	1	4	2	3	3	2	3	1	4	3
sample_GCCAAT_2721-17382_PB_AHY_M	1	1	2	3	2	2	2	1	2	2	3	2	3	2	2	1	3	3	3	1	2	3	2	4	3	1	2	2	4	3	2	3	3	2	3	4	3	4	3	1	4	2	3	3	2	3	1	4	3
sample_GCCAAT_2721-17421_MQ_L_013	1	1	2	3	2	2	2	1	2	2	3	2	3	2	2	1	2	3	3	1	2	3	2	4	3	1	2	2	4	1	2	2	3	2	3	4	3	3	3	1	4	2	3	3	2	3	1	4	3
sample_GCCAAT_2721-17421_MQ_L_013	1	1	2	3	2	2	2	1	2	2	3	2	3	2	2	1	2	3	3	1	2	3	2	4	3	1	2	2	4	1	2	2	3	2	3	4	3	4	3	1	4	2	3	3	2	3	1	4	3
sample_GCCAAT_PB_042_egg1	1	1	2	3	2	2	2	1	2	2	3	2	3	2	2	1	2	1	3	1	2	3	2	4	3	1	2	2	4	1	2	2	3	2	3	4	3	4	3	1	4	2	3	3	2	3	1	4	3
sample_GCCAAT_PB_042_egg1	1	1	2	3	2	2	2	1	2	2	3	2	3	2	2	1	2	3	3	1	2	3	2	4	3	1	2	2	4	3	2	3	3	2	3	4	3	4	3	1	4	2	3	3	2	3	1	4	3
sample_GGACCTA_2631-21090_MQ_AHY_M	1	1	2	1	2	2	2	1	2	2	3	2	1	2	2	1	2	1	3	1	2	3	2	4	3	1	2	2	4	1	2	3	3	2	3	4	3	3	3	1	4	2	3	3	2	3	1	4	3
sample_GGACCTA_2631-21090_MQ_AHY_M	1	1	2	3	2	2	4	1	2	2	3	2	3	2	2	1	3	3	3	1	2	3	2	4	3	1	2	2	4	3	2	3	3	4	3	4	3	4	3	1	4	2	3	3	2	3	1	4	3
sample_GGACCTA_2631-21304_MQ_AHY_M	1	1	2	1	2	2	4	1	2	2	3	1	1	2	2	1	3	1	3	1	2	3	2	4	3	1	2	2	2	1	2	3	3	2	3	4	3	3	2	1	4	2	3	3	2	3	1	4	3
sample_GGACCTA_2631-21304_MQ_AHY_M	1	1	4	1	2	2	4	1	2	2	3	2	1	2	2	1	3	3	3	1	2	3	2	4	3	1	2	2	4	3	4	3	3	2	3	4	3	4	3	1	4	2	3	3	2	3	1	4	3
sample_GGACCTA_2631-21417_PB_AHY_F	1	1	2	3	2	2	2	1	2	2	3	2	3	2	2	1	2	3	3	1	2	3	2	4	3	1	2	2	4	1	2	2	3	2	3	4	3	3	3	1	4	2	3	3	2	3	1	4	3
sample_GGACCTA_2631-21417_PB_AHY_F	1	1	2	3	2	2	2	1	2	2	3	2	3	2	2	1	2	3	3	1	2	3	4	4	3	1	2	2	4	1	2	2	3	2	3	4	3	4	3	1	4	2	3	3	2	3	1	4	3
sample_GGACCTA_2721-17205_PB_AHY_F	1	1	4	1	2	2	4	1	2	2	3	2	3	2	2	1	3	1	3	1	2	3	2	4	3	1	2	2	4	3	2	3	3	2	3	2	3	3	3	1	4	2	3	3	2	3	1	4	3
sample_GGACCTA_2721-17205_PB_AHY_F	1	1	4	1	2	2	4	1	2	2	3	2	3	2	2	1	3	1	3	1	2	3	2	4	3	1	2	2	4	3	2	3	3	2	3	4	3	4	3	1	4	2	3	3	2	3	1	4	3
sample_GGACCTA_2721-17241_PB_L_017	1	1	2	1	2	2	4	1	2	2	3	2	1	2	2	1	3	1	3	1	2	3	2	4	3	1	2	2	4	3	2	3	3	2	3	4	3	3	3	1	4	2	3	3	2	3	1	4	3
sample_GGACCTA_2721-17241_PB_L_017	1	1	4	1	2	2	4	1	2	2	3	2	3	2	2	1	3	3	3	1	2	3	2	4	3	1	2	2	4	3	2	3	3	2	3	4	3	4	3	1	4	2	3	3	2	3	1	4	3
sample_GGACCTA_2721-17244_MQ_AHY_M	1	1	2	3	2	2	2	1	2	2	3	2	3	2	2	1	2	3	3	1	2	3	2	4	3	1	2	2	4	1	2	2	3	2	3	4	3	4	3	1	4	2	3	3	2	3	1	4	3
sample_GGACCTA_2721-17244_MQ_AHY_M	1	1	2	3	2	2	2	1	2	2	3	2	3	2	2	1	2	3	3	1	2	3	2	4	3	1	2	2	4	1	2	2	3	2	3	4	3	4	3	1	4	2	3	3	2	3	1	4	3
sample_GGACCTA_2721-17266_PB_AHY_M	1	1	2	3	2	2	2	1	1	2	3	2	3	2	2	1	2	3	3	1	2	3	2	4	3	1	2	2	2	1	2	2	3	2	3	2	3	3	3	1	4	2	3	3	2	3	1	4	3
sample_GGACCTA_2721-17266_PB_AHY_M	1	1	4	3	2	2	2	1	2	2	3	2	3	2	2	1	2	3	3	1	2	3	2	4	3	1	2	2	2	3	2	2	3	2	3	4	3	4	3	1	4	2	3	3	2	3	1	4	3
sample_GGACCTA_2721-17301_PB_AHY_M	1	1	2	3	2	2	2	1	2	2	3	2	3	2	2	1	2	3	3	1	2	3	2	4	3	1	2	2	2	1	2	2	3	2	3	4	3	4	3	1	4	2	3	3	2	3	1	4	3
sample_GGACCTA_2721-17301_PB_AHY_M	1	1	2	3	2	2	2	1	2	2	3	2	3	2	2	1	2	3	3	3	2	3	4	4	3	1	2	2	4	1	2	2	3	2	3	4	3	4	3	1	4	2	3	3	2	3	1	4	3
sample_GGACCTA_2721-17335_PB_L_039	1	1	2	1	2	2	2	1	2	2	3	2	3	2	2	1	2	3	3	1	2	3	2	4	3	1	2	2	2	1	2	2	3	2	3	4	3	3	3	1	4	2	3	3	2	3	1	4	3
sample_GGACCTA_2721-17335_PB_L_039	1	1	2	3	2	2	2	1	2	2	3	2	3	2	2	1	2	3	3	3	2	3	4	4	3	1	2	2	4	1	2	2	3	2	3	4	3	4	3	1	4	2	3	3	2	3	1	4	3
sample_GGACCTA_2721-17345_PB_L_061	1	1	2	3	2	2	2	1	2	2	3	2	3	2	2	1	2	3	3	1	2	3	2	4	3	1	2	2	4	1	2	2	3	2	3	4	3	3	3	1	4	2	3	3	2	3	1	4	3
sample_GGACCTA_2721-17345_PB_L_061	1	1	2	3	2	2	2	1	2	2	3	2	3	2	2	1	2	3	3	1	2	3	2	4	3	1	2	2	4	1	2	3	3	2	3	4	3	4	3	1	4	2	3	3	2	3	1	4	3
sample_GGACCTA_2721-17358_PB_L_034	1	1	2	1	2	2	2	1	2	2	3	2	3	2	2	1	2	3	3	1	2	3	2	4	3	1	2	2	2	1	2	2	3	2	3	4	3	4	3	1	4	2	3	3	2	3	1	4	3
sample_GGACCTA_2721-17358_PB_L_034	1	1	2	3	2	4	4	3	2	2	3	2	3	2	2	1	2	3	3	1	2	3	2	4	3	1	2	2	4	1	2	2	3	2	3	4	3	4	3	1	4	2	3	3	2	3	1	4	3
sample_GGACCTA_2721-17362_PB_L_034	1	1	2	3	2	2	2	1	2	2	3	2	3	2	2	1	2	3	3	1	2	3	2	4	3	1	2	2	2	1	2	2	3	2	3	4	3	3	3	1	4	2	3	3	2	3	1	4	3
sample_GGACCTA_2721-17362_PB_L_034	1	1	2	3	2	2	2	1	2	2	3	2	3	2	2	1	2	3	3	1	2	3	2	4	3	1	2	2	4	1	2	2	3	2	3	4	3	4	3	2	4	2	3	3	2	3	1	4	3
sample_GGACCTA_PB_025_egg4	1	1	2	1	2	2	2	1	2	2	3	2	1	2	2	1	3	3	3	1	2	3	2	4	3	1	2	2	4	1	2	2	3	2	3	4	3	3	3	1	4	2	3	3	2	3	1	4	3
sample_GGACCTA_PB_025_egg4	1	1	2	3	2	2	2	1	2	2	3	2	3	2	2	1	3	3	3	1	4	3	2	4	3	1	2	2	4	1	2	3	3	2	3	4	3	4	3	1	4	2	3	3	2	3	1	4	3
sample_GGACCTA_PB_065_chick1	1	1	0	1	2	2	2	0	0	0	0	1	1	2	2	1	3	1	3	1	0	3	0	0	3	0	0	0	4	3	2	3	0	2	1	0	0	4	2	0	0	0	3	1	2	3	1	0	3
sample_GGACCTA_PB_065_chick1	1	1	0	1	2	2	4	0	0	0	0	2	3	2	2	1	3	3	3	1	0	3	0	0	3	0	0	0	4	3	2	3	0	2	1	0	0	4	2	0	0	0	3	3	2	3	1	0	3
sample_GTATT_2631-21079_PB_AHY_F	1	1	2	1	2	2	2	1	2	2	3	2	3	2	2	1	2	3	3	1	2	3	2	4	3	1	2	2	2	1	2	2	3	2	3	4	3	3	3	1	4	2	3	3	2	3	1	4	3
sample_GTATT_2631-21079_PB_AHY_F	1	1	2	1	2	2	2	1	2	2	3	2	3	2	2	1	2	3	3	1	2	3	2	4	3	1	2	2	4	3	2	3	3	2	3	4	3	4	3	1	4	2	3	3	2	3	1	4	3
sample_GTATT_2631-21080_PB_AHY_M	1	1	2	1	2	2	2	1	2	2	3	1	3	2	2	1	2	3	3	1	2	3	2	4	3	1	2	2	4	1	2	2	3	2	3	4	3	3	3	1	4	2	3	3	2	3	1	4	3
sample_GTATT_2631-21080_PB_AHY_M	1	1	2	3	2	2	2	1	2	2	3	2	3	2	2	1	2	3	3	1	2	3	2	4	3	1	2	2	4	1	2	3	3	2	3	4	3	4	3	1	4	2	3	3	2	3	1	4	3
sample_GTATT_2631-21266_PB_AHY_M	1	1	0	1	2	2	4	0	0	2	0	0	1	2	2	1	3	1	3	1	2	3	0	4	3	0	2	0	4	3	2	3	0	2	1	0	0	4	2	0	0	0	3	3	2	3	1	0	3
sample_GTATT_2631-21266_PB_AHY_M	1	1	0	1	2	2	4	0	0	2	0	0	3	2	2	1	3	1	3	1	2	3	0	4	3	0	2	0	4	3	2	3	0	2	1	0	0	4	3	0	0	0	3	3	2	3	1	0	3
sample_GTATT_2631-21269_PB_AHY_F	1	1	2	1	2	2	4	1	2	2	3	1	1	2	2	1	3	1	3	1	2	3	2	4	3	1	2	2	2	3	2	3	3	2	1	4	3	3	3	1	4	2	3	3	2	3	1	4	3
sample_GTATT_2631-21269_PB_AHY_F	1	1	4	1	2	2	4	1	2	2	3	2	3	2	2	1	3	3	3	1	2	3	2	4	3	1	2	2	4	3	2	3	3	2	3	4	3	4	3	1	4	2	3	3	2	3	1	4	3
sample_GTATT_2631-21402_PB_AHY_M	1	1	2	1	2	2	2	1	2	2	3	2	3	2	2	1	2	3	3	1	2	3	2	4	3	1	2	2	2	1	2	2	3	2	3	4	3	3	3	1	4	2	3	3	2	3	1	4	3
sample_GTATT_2631-21402_PB_AHY_M	1	1	2	3	2	2	2	1	2	2	3	2	3	2	2	1	2	3	3	1	2	3	2	4	3	1	2	2	4	1	2	2	3	2	3	4	3	4	3	1	4	2	3	3	2	3	1	4	3
sample_GTATT_2631-21408_MQ_AHY_M	1	1	2	1	2	2	4	1	2	2	3	2	1	2	2	1	3	1	3	1	2	3	2	4	3	1	2	2	4	3	2	3	3	2	3	2	3	3	2	1	4	2	3	3	2	3	1	4	3
sample_GTATT_2631-21408_MQ_AHY_M	1	1	4	1	2	2	4	1	2	2	3	2	1	2	2	1	3	3	3	1	2	3	2	4	3	1	2	2	4	3	2	3	3	2	3	4	3	4	3	1	4	2	3	3	2	3	1	4	3
sample_GTATT_2721-17226_PB_AHY_M	1	1	4	1	2	2	4	1	2	2	3	2	1	2	2	1	3	1	3	1	2	3	2	4	3	1	2	2	4	3	2	3	3	2	3	2	3	3	3	1	4	2	3	3	2	3	1	4	3
sample_GTATT_2721-17226_PB_AHY_M	1	1	4	1	2	2	4	1	2	2	3	2	3	2	2	1	3	3	3	1	2	3	2	4	3	1	2	2	4	3	2	3	3	2	3	4	3	4	3	1	4	2	3	3	2	3	1	4	3
sample_GTATT_2721-17269_PB_AHY_M	1	1	2	1	2	2	2	1	2	2	2	2	1	2	2	1	3	1	3	1	2	3	2	4	3	1	2	2	4	1	2	3	3	2	3	4	3	3	3	1	4	2	3	3	2	3	1	4	3
sample_GTATT_2721-17269_PB_AHY_M	1	1	4	1	2	2	4	1	2	2	3	2	3	2	2	1	3	3	3	1	2	3	2	4	3	1	2	2	4	3	2	3	3	2	3	4	3	4	3	1	4	2	3	3	3	3	1	4	3
sample_GTATT_2721-17279_PB_AHY_F	1	1	2	1	2	2	2	1	2	2	3	2	3	2	2	1	2	3	3	1	2	3	2	4	3	1	2	2	4	1	2	2	3	2	3	4	3	4	3	1	4	2	3	3	2	3	1	4	3
sample_GTATT_2721-17279_PB_AHY_F	1	1	2	3	2	2	2	1	2	2	3	2	3	2	2	1	2	3	3	1	2	3	2	4	3	1	2	2	4	3	4	3	3	2	3	4	3	4	3	1	4	2	3	3	2	3	1	4	3
sample_GTATT_2721-17285_PB_AHY_M	1	1	4	1	2	2	4	1	2	2	3	1	1	2	2	1	3	1	3	1	2	3	2	4	3	1	2	2	4	3	2	3	3	2	1	2	3	3	3	1	4	2	3	3	2	3	1	4	3
sample_GTATT_2721-17285_PB_AHY_M	1	1	4	1	2	2	4	1	2	2	3	2	1	2	2	1	3	1	3	1	2	3	2	4	3	1	2	2	4	3	2	3	3	2	3	4	3	4	3	1	4	2	3	3	2	3	1	4	3
sample_GTATT_2721-17343_PB_L_060	1	1	2	3	2	2	2	1	2	2	3	2	3	2	2	1	2	1	3	1	2	3	2	4	3	1	2	2	2	1	2	3	3	2	3	4	3	3	3	1	4	2	3	3	2	3	1	4	3
sample_GTATT_2721-17343_PB_L_060	1	1	2	3	2	2	2	1	2	2	3	2	3	2	2	1	3	3	3	1	2	3	2	4	3	1	2	2	4	1	4	3	3	2	3	4	3	4	3	1	4	2	3	3	2	3	1	4	3
sample_GTATT_2721-17351_PB_L_038	1	1	2	3	2	2	2	1	2	2	3	2	3	2	2	1	2	3	3	1	2	3	2	4	3	1	2	2	4	1	2	3	3	2	3	4	3	3	3	1	4	2	3	3	2	3	1	4	3
sample_GTATT_2721-17351_PB_L_038	1	1	2	3	2	2	2	1	2	2	3	2	3	2	2	1	2	3	3	1	2	3	2	4	3	1	2	2	4	1	2	3	3	2	3	4	3	4	3	1	4	2	3	3	3	3	1	4	3
sample_GTATT_2721-17379_PB_AHY_M	1	1	2	3	2	2	2	1	2	2	3	2	3	2	2	1	2	3	3	1	2	3	2	4	3	1	2	2	4	1	2	2	3	2	3	4	3	3	3	1	4	2	3	3	2	3	1	4	3
sample_GTATT_2721-17379_PB_AHY_M	1	1	2	3	2	2	2	1	2	2	3	2	3	2	2	1	2	3	3	1	2	3	2	4	3	1	2	2	4	3	2	3	3	2	3	4	3	4	3	1	4	2	3	3	2	3	1	4	3
sample_GTATT_2721-17409_PB_L_074	1	1	2	3	2	2	2	1	2	2	3	2	3	2	2	1	2	3	3	1	2	3	2	4	3	1	2	2	4	1	2	2	3	2	3	4	3	3	3	1	4	2	3	3	2	3	1	4	3
sample_GTATT_2721-17409_PB_L_074	1	1	2	3	2	2	2	1	2	2	3	2	3	2	2	1	2	3	3	1	2	3	2	4	3	1	2	2	4	1	4	3	3	2	3	4	3	4	3	1	4	2	3	3	2	3	1	4	3
sample_GTATT_PB_050_egg3	1	1	4	1	2	2	4	1	2	2	3	2	1	2	2	1	3	1	3	1	2	3	2	4	3	1	2	2	4	3	2	3	3	2	3	4	3	3	2	1	0	2	3	3	2	3	1	0	3
sample_GTATT_PB_050_egg3	1	1	4	1	2	2	4	1	2	2	3	2	1	2	2	1	3	3	3	1	2	3	2	4	3	1	3	2	4	3	2	3	3	2	3	4	3	4	3	1	0	2	3	3	2	3	1	0	3
sample_TCACC_2631-21303_MQ_AHY_M	1	1	2	1	2	2	2	1	2	2	3	2	1	2	2	1	2	3	3	1	2	3	2	4	3	1	2	2	2	1	2	2	3	2	3	4	3	3	3	1	4	2	3	3	2	3	1	4	3
sample_TCACC_2631-21303_MQ_AHY_M	1	1	4	3	2	2	4	1	2	2	3	2	3	2	2	1	3	3	3	1	2	3	2	4	3	1	2	2	4	1	2	2	3	2	3	4	3	4	3	1	4	2	3	3	3	3	1	4	3
sample_TCACC_2721-17209_PB_L_002	1	1	2	3	2	2	2	1	2	2	3	2	3	2	2	1	2	3	3	1	2	3	2	4	3	1	2	2	2	1	2	2	3	2	3	4	3	3	3	1	4	2	3	3	2	3	1	4	3
sample_TCACC_2721-17209_PB_L_002	1	1	2	3	2	2	2	1	2	2	3	2	3	2	2	1	2	3	3	1	2	3	2	4	3	1	2	2	4	1	4	2	3	2	3	4	3	4	3	1	4	2	3	3	2	3	1	4	3
sample_TCACC_2721-17238_PB_L_003	1	1	2	3	2	2	2	1	2	2	3	2	3	2	2	1	2	3	3	1	2	3	2	4	3	1	2	2	4	1	2	2	3	2	3	4	3	3	3	1	4	2	3	3	2	3	1	4	3
sample_TCACC_2721-17238_PB_L_003	1	1	2	3	2	2	2	1	2	2	3	2	3	2	2	1	2	3	3	1	2	3	2	4	3	1	2	2	4	1	4	2	3	2	3	4	3	4	3	1	4	2	3	3	2	3	1	4	3
sample_TCACC_2721-17286_PB_AHY_F	1	1	2	1	2	2	2	1	2	2	3	2	3	2	2	1	2	3	3	1	2	3	2	4	3	1	2	2	2	1	2	2	3	2	3	4	3	3	3	1	4	2	3	3	2	3	1	4	3
sample_TCACC_2721-17286_PB_AHY_F	1	1	2	3	2	2	2	1	2	2	3	2	3	2	2	1	2	3	3	1	2	3	2	4	3	1	2	2	4	1	2	2	3	2	3	4	3	4	3	1	4	2	3	3	2	3	1	4	3
sample_TCACC_2721-17289_PB_AHY_F	1	1	2	3	2	2	2	1	2	2	3	2	1	2	2	1	3	1	3	1	2	3	2	4	3	1	2	2	2	1	2	2	3	2	3	4	3	3	2	1	4	2	3	3	2	3	1	0	3
sample_TCACC_2721-17289_PB_AHY_F	1	1	2	3	2	2	2	1	2	2	3	2	3	2	2	1	3	3	3	1	2	3	2	4	3	1	2	2	4	1	2	2	3	2	3	4	3	4	3	1	4	2	3	3	2	3	1	0	3
sample_TCACC_2721-17290_PB_AHY_F	1	1	0	3	2	2	2	0	0	2	0	2	3	2	2	0	2	3	3	1	2	3	0	0	3	0	2	0	0	1	2	2	0	2	3	2	0	4	3	0	0	0	0	3	2	3	0	0	3
sample_TCACC_2721-17290_PB_AHY_F	1	1	0	3	2	2	2	0	0	2	0	2	3	2	2	0	3	3	3	1	2	3	0	0	3	0	2	0	0	1	2	2	0	2	3	4	0	4	3	0	0	0	0	3	2	3	0	0	3
sample_TCACC_2721-17314_PB_L_030	1	1	2	1	2	2	2	1	2	2	3	2	3	2	2	1	2	1	3	1	2	3	2	4	3	1	2	2	2	1	2	2	3	2	3	4	3	4	3	1	4	2	3	3	2	3	1	4	3
sample_TCACC_2721-17314_PB_L_030	1	1	2	3	2	2	2	1	2	2	3	2	3	2	2	1	3	3	3	1	2	3	2	4	3	1	2	2	4	1	2	3	3	2	3	4	3	4	3	1	4	2	3	3	2	3	1	4	3
sample_TCACC_2721-17328_PB_AHY_F	1	1	2	1	2	2	2	1	2	2	3	2	3	2	2	0	2	1	3	1	2	3	2	4	3	1	2	2	2	1	2	2	3	2	3	4	3	4	3	1	4	2	0	3	2	3	1	4	3
sample_TCACC_2721-17328_PB_AHY_F	1	1	2	3	2	2	2	1	2	2	3	2	3	2	2	0	3	3	3	1	2	3	2	4	3	1	2	2	4	1	2	3	3	2	3	4	3	4	3	1	4	2	0	3	2	3	1	4	3
sample_TCACC_2721-17331_PB_L_045	1	1	2	1	2	2	2	1	2	2	3	2	3	2	2	1	2	1	3	1	2	3	2	4	3	1	2	2	4	1	2	3	3	2	3	4	3	3	3	1	4	2	3	3	2	3	1	4	3
sample_TCACC_2721-17331_PB_L_045	1	1	2	3	2	2	2	1	2	2	3	2	3	2	2	1	2	3	3	1	2	3	2	4	3	1	2	2	4	3	2	3	3	2	3	4	3	4	3	1	4	2	3	3	2	3	1	4	3
sample_TCACC_2721-17342_PB_L_060	1	0	2	1	0	0	2	0	0	2	0	0	0	2	2	0	0	1	3	1	0	3	0	4	0	1	2	0	4	0	0	0	0	2	0	0	3	0	3	1	4	2	0	0	0	3	0	0	0
sample_TCACC_2721-17342_PB_L_060	1	0	2	3	0	0	4	0	0	2	0	0	0	2	2	0	0	3	3	1	0	3	0	4	0	1	2	0	4	0	0	0	0	2	0	0	3	0	3	1	4	2	0	0	0	3	0	0	0
sample_TCACC_2721-17349_PB_L_038	1	1	2	1	2	2	2	1	1	2	3	2	3	2	2	1	2	3	3	1	2	3	2	4	3	1	2	2	4	1	2	2	3	2	3	4	3	3	3	1	4	2	3	3	2	3	1	4	1
sample_TCACC_2721-17349_PB_L_038	1	1	4	3	2	2	2	1	2	2	3	2	3	2	2	1	3	3	3	1	2	3	2	4	3	1	2	2	4	1	2	3	3	2	3	4	3	4	3	1	4	2	3	3	2	3	1	4	3
sample_TCACC_2721-17359_PB_L_034	1	1	2	3	2	2	2	1	2	2	3	2	3	2	2	1	2	3	3	1	2	3	2	4	3	1	2	2	4	1	2	3	3	2	3	4	3	4	3	1	4	2	3	3	2	3	1	4	3
sample_TCACC_2721-17359_PB_L_034	1	1	2	3	2	2	2	1	2	2	3	2	3	2	2	1	2	3	3	1	2	3	2	4	3	1	2	2	4	1	4	3	3	2	3	4	3	4	3	1	4	2	3	3	2	3	1	4	3
sample_TCACC_2721-17393_PB_L_075	1	1	2	1	2	2	4	1	2	2	3	1	1	2	2	1	3	1	3	1	2	3	2	4	0	1	2	2	2	3	2	3	3	2	3	2	3	3	3	1	4	2	3	3	2	3	1	4	3
sample_TCACC_2721-17393_PB_L_075	1	1	4	1	2	2	4	1	2	2	3	1	3	2	2	1	3	1	3	1	2	3	2	4	0	1	2	2	4	3	2	3	3	2	3	4	3	4	3	1	4	2	3	3	2	3	1	4	3
sample_TCACC_2721-17417_MQ_L_014	1	1	2	1	2	2	4	1	2	2	3	2	1	2	2	1	2	1	3	1	2	1	2	4	3	1	2	2	4	3	2	3	3	2	3	4	3	3	3	1	4	2	3	3	2	3	1	4	3
sample_TCACC_2721-17417_MQ_L_014	1	1	2	1	2	2	4	1	2	2	3	2	1	2	2	1	3	3	3	1	2	3	2	4	3	1	2	2	4	3	2	3	3	2	3	4	3	4	3	1	4	2	3	3	2	3	1	4	3
sample_TCACC_PB_042_egg3	1	1	2	3	2	2	2	1	2	2	3	2	3	2	2	1	2	3	3	1	2	3	2	4	3	1	2	2	4	1	2	2	3	2	3	4	3	4	3	1	4	2	3	3	2	3	1	4	3
sample_TCACC_PB_042_egg3	1	1	2	3	2	2	2	1	2	2	3	2	3	2	2	1	2	3	3	1	2	3	2	4	3	1	2	2	4	3	2	3	3	2	3	4	3	4	3	1	4	2	3	3	2	3	1	4	3
sample_TGACCA_2311-78707_MQ_AHY_M	1	1	2	3	2	2	2	1	2	2	3	2	3	2	2	1	2	3	3	1	2	3	2	4	3	1	2	2	4	1	2	2	3	2	3	4	3	3	3	1	4	2	3	3	2	3	1	4	3
sample_TGACCA_2311-78707_MQ_AHY_M	1	1	2	3	2	2	2	1	2	2	3	2	3	2	2	1	3	3	3	1	2	3	2	4	3	1	2	2	4	1	2	2	3	2	3	4	3	4	3	1	4	2	3	3	2	3	1	4	3
sample_TGACCA_2631-21393_MQ_AHY_F	1	1	2	1	2	2	2	1	2	2	3	2	3	2	2	1	2	3	3	1	2	3	2	4	3	1	2	2	4	1	2	2	3	2	3	4	3	3	3	1	4	2	3	3	2	3	1	4	3
sample_TGACCA_2631-21393_MQ_AHY_F	1	1	2	3	2	2	2	1	2	2	3	2	3	2	2	1	2	3	3	1	2	3	2	4	3	1	2	2	4	1	2	2	3	2	3	4	3	4	3	1	4	2	3	3	2	3	1	4	3
sample_TGACCA_2631-21401_PB_AHY_M	1	1	2	1	2	2	2	1	2	2	3	2	1	2	2	1	2	3	3	1	2	3	2	4	3	1	2	2	4	1	2	2	3	2	3	4	3	4	3	1	4	2	3	3	2	3	1	4	3
sample_TGACCA_2631-21401_PB_AHY_M	1	1	2	3	2	2	2	1	2	2	3	2	3	2	2	1	3	3	3	1	4	3	2	4	3	1	2	2	4	1	2	3	3	2	3	4	3	4	3	1	4	2	3	3	2	3	1	4	3
sample_TGACCA_2721-17224_PB_L_011	1	1	2	1	2	2	2	1	2	2	3	2	3	2	2	1	2	3	3	1	2	3	2	4	3	1	2	2	4	1	2	2	3	2	3	4	3	4	3	1	4	2	3	3	2	3	1	4	3
sample_TGACCA_2721-17224_PB_L_011	1	1	2	3	2	2	2	1	2	2	3	2	3	2	2	1	3	3	3	1	2	3	2	4	3	1	2	2	4	1	2	2	3	2	3	4	3	4	3	1	4	2	3	3	2	3	1	4	3
sample_TGACCA_2721-17293_PB_AHY_M	1	1	0	1	2	2	4	0	0	2	3	0	1	2	2	1	3	1	3	1	0	1	0	4	3	0	2	0	4	3	2	3	0	2	1	4	0	3	3	0	0	0	3	3	2	3	1	0	3
sample_TGACCA_2721-17293_PB_AHY_M	1	1	0	1	4	2	4	0	0	2	3	0	1	2	2	1	3	3	3	1	0	3	0	4	3	0	2	0	4	3	2	3	0	2	3	4	0	4	3	0	0	0	3	3	2	3	1	0	3
sample_TGACCA_2721-17304_PB_AHY_F	1	1	2	1	2	2	4	1	2	2	3	2	1	2	2	1	3	1	3	1	2	3	2	4	3	1	2	2	2	3	2	2	3	2	3	4	3	3	3	1	4	2	3	3	2	3	1	4	3
sample_TGACCA_2721-17304_PB_AHY_F	1	1	4	1	2	2	4	1	2	2	3	2	1	2	2	1	3	1	3	1	2	3	2	4	3	1	2	2	4	3	2	3	3	2	3	4	3	4	3	1	4	2	3	3	2	3	1	4	3
sample_TGACCA_2721-17306_PB_AHY_F	1	1	2	3	2	2	2	1	2	2	3	2	3	2	2	1	2	3	3	1	2	3	2	4	3	1	2	2	2	1	2	2	3	2	3	4	3	3	3	1	4	2	3	3	2	3	1	4	3
sample_TGACCA_2721-17306_PB_AHY_F	1	1	2	3	2	2	2	1	2	2	3	2	3	2	2	1	2	3	3	1	2	3	2	4	3	1	2	2	4	1	2	3	3	2	3	4	3	4	3	1	4	2	3	3	2	3	1	4	3
sample_TGACCA_2721-17316_PB_L_044	1	1	2	3	2	2	2	1	2	2	3	2	3	2	2	1	2	3	3	1	2	3	2	4	3	1	2	2	2	1	2	2	3	2	3	4	3	4	3	1	4	2	3	3	2	3	1	4	3
sample_TGACCA_2721-17316_PB_L_044	1	1	2	3	2	2	2	1	2	2	3	2	3	2	2	1	2	3	3	1	2	3	4	4	3	1	2	2	4	1	2	2	3	2	3	4	3	4	3	1	4	2	3	3	2	3	1	4	3
sample_TGACCA_2721-17338_PB_L_039	1	1	2	3	2	2	2	1	2	2	3	2	3	2	2	1	2	3	3	1	2	3	2	4	3	1	2	2	2	1	2	2	3	2	3	4	3	3	3	1	4	2	3	3	2	3	1	4	3
sample_TGACCA_2721-17338_PB_L_039	1	1	2	3	2	2	2	1	2	2	3	2	3	2	2	1	2	3	3	1	2	3	2	4	3	1	2	2	4	1	2	2	3	2	3	4	3	4	3	1	4	2	3	3	2	3	1	4	3
sample_TGACCA_2721-17346_PB_L_061	1	1	2	3	2	2	2	1	2	2	3	2	3	2	2	1	2	3	3	1	2	3	2	4	3	1	2	2	2	1	2	2	3	2	3	4	3	3	3	1	4	2	3	3	2	3	1	4	3
sample_TGACCA_2721-17346_PB_L_061	1	1	2	3	2	2	2	1	2	2	3	2	3	2	2	1	2	3	3	1	2	3	2	4	3	1	2	2	4	1	2	3	3	2	3	4	3	4	3	1	4	2	3	3	2	3	1	4	3
sample_TGACCA_2721-17387_PB_L_056	1	1	2	1	2	2	2	1	2	2	3	2	1	2	2	1	2	1	3	1	2	3	2	4	3	1	2	2	2	1	2	2	3	2	3	4	3	3	2	1	4	2	3	3	2	3	1	4	3
sample_TGACCA_2721-17387_PB_L_056	1	1	4	3	2	2	4	1	2	2	3	2	3	2	2	1	3	3	3	1	2	3	2	4	3	1	2	2	4	1	2	2	3	2	3	4	3	4	2	1	4	2	3	3	2	3	1	4	3
sample_TGACCA_2721-17410_PB_L_069	1	1	2	3	2	2	2	1	2	2	3	2	3	2	2	1	2	3	3	1	2	3	2	4	3	1	2	2	4	1	2	2	3	2	3	4	3	3	3	1	4	2	3	3	2	3	1	4	3
sample_TGACCA_2721-17410_PB_L_069	1	1	2	3	2	2	2	1	2	2	3	2	3	2	2	1	3	3	3	3	2	3	4	4	3	1	2	2	4	1	2	2	3	2	3	4	3	4	3	1	4	2	3	3	2	3	1	4	3
sample_TGACCA_2721-17414_PB_L_078	1	1	2	3	2	2	2	1	2	2	3	2	3	2	2	1	2	3	3	1	2	3	2	4	3	1	2	2	2	1	2	2	3	2	3	4	3	4	3	1	4	2	3	3	2	3	1	4	3
sample_TGACCA_2721-17414_PB_L_078	1	1	2	3	2	2	2	1	2	2	3	2	3	2	2	1	2	3	3	1	2	3	2	4	3	1	2	2	4	1	4	2	3	2	3	4	3	4	3	1	4	2	3	3	2	3	1	4	3
sample_TGACCA_2721-17423_MQ_L_015	1	1	2	1	2	2	4	1	2	2	3	2	1	2	2	1	3	3	3	1	2	3	2	4	3	1	2	2	4	1	2	2	3	2	3	4	3	3	2	1	4	2	3	3	2	3	1	4	3
sample_TGACCA_2721-17423_MQ_L_015	1	1	4	1	2	2	4	1	2	2	3	2	3	2	2	1	3	3	3	1	2	3	2	4	3	1	2	2	4	3	2	3	3	2	3	4	3	4	3	1	4	2	3	3	2	3	1	4	3
sample_TGACCA_PB_010_chick1	1	1	4	1	2	2	2	1	2	2	3	2	1	2	2	1	3	1	3	1	2	3	2	4	3	1	2	2	4	1	2	2	3	2	3	4	3	3	3	1	4	2	3	3	2	3	1	4	3
sample_TGACCA_PB_010_chick1	1	1	4	1	2	2	4	1	2	2	3	2	1	2	2	1	3	1	3	1	2	3	2	4	3	1	2	2	4	3	2	3	3	4	3	4	3	4	3	1	4	2	3	3	2	3	1	4	3
sample_TTAGGC_2631-21088_PB_AHY_M	1	1	2	3	2	2	2	1	2	2	3	2	1	2	2	1	2	3	3	1	2	3	2	4	3	1	2	2	4	1	2	3	3	2	3	4	3	3	3	1	4	2	3	3	2	3	1	4	3
sample_TTAGGC_2631-21088_PB_AHY_M	1	1	2	3	2	2	2	1	2	2	3	2	3	2	2	1	3	3	3	1	2	3	2	4	3	1	2	2	4	1	2	3	3	2	3	4	3	4	3	1	4	2	3	3	2	3	1	4	3
sample_TTAGGC_2631-21391_MQ_AHY_F	1	1	2	1	2	2	4	1	2	2	3	2	1	2	2	1	3	1	3	1	2	3	2	4	3	1	2	2	4	3	2	3	3	2	1	2	3	3	2	1	4	2	3	3	2	3	1	4	3
sample_TTAGGC_2631-21391_MQ_AHY_F	1	1	4	1	2	2	4	1	2	2	3	2	3	2	2	1	3	1	3	1	2	3	2	4	3	1	3	2	4	3	2	3	3	4	3	4	3	4	3	1	4	2	3	3	2	3	1	4	3
sample_TTAGGC_2631-21399_PB_AHY_M	1	1	2	1	2	2	4	1	2	2	3	1	1	2	2	1	3	1	3	1	2	1	2	4	3	1	3	2	4	3	2	3	3	2	1	2	3	3	2	1	4	2	3	3	2	3	1	4	3
sample_TTAGGC_2631-21399_PB_AHY_M	1	1	4	1	2	2	4	1	2	2	3	2	1	2	2	1	3	1	3	1	2	3	2	4	3	1	3	2	4	3	2	3	3	2	3	4	3	4	3	1	4	2	3	3	2	3	1	4	3
sample_TTAGGC_2631-21404_PB_AHY_M	1	1	2	1	2	2	2	1	2	2	3	1	1	2	2	1	2	3	3	1	2	3	2	4	1	1	2	2	4	1	2	3	3	2	3	4	3	3	3	1	4	2	3	3	2	3	1	4	3
sample_TTAGGC_2631-21404_PB_AHY_M	1	1	4	3	2	2	4	1	2	2	3	2	3	2	2	1	3	3	3	1	2	3	2	4	3	1	2	2	4	3	4	3	3	2	3	4	3	4	3	1	4	2	3	3	2	3	1	4	3
sample_TTAGGC_2631-21406_PB_AHY_F	1	1	2	3	2	2	2	1	2	2	3	2	3	2	2	1	2	3	3	1	2	3	2	4	3	1	2	2	2	1	2	2	3	2	3	4	3	4	3	1	4	2	3	3	2	3	1	4	3
sample_TTAGGC_2631-21406_PB_AHY_F	1	1	2	3	2	2	2	1	2	2	3	2	3	2	2	1	2	3	3	1	2	3	2	4	3	1	2	2	4	1	4	2	3	2	3	4	3	4	3	1	4	2	3	3	2	3	1	4	3
sample_TTAGGC_2631-21415_PB_AHY_F	1	1	2	3	2	2	2	1	2	2	3	2	3	2	2	1	2	3	3	1	2	3	2	4	3	1	2	2	4	1	2	2	3	2	3	4	3	3	3	1	4	2	3	3	2	3	1	4	3
sample_TTAGGC_2631-21415_PB_AHY_F	1	1	2	3	2	2	2	1	2	2	3	2	3	2	2	1	2	3	3	1	2	3	2	4	3	1	2	2	4	3	2	3	3	2	3	4	3	4	3	2	4	2	3	3	2	3	1	4	3
sample_TTAGGC_2721-17235_PB_L_003	1	1	2	3	2	0	2	0	2	2	0	2	3	2	2	0	0	3	0	1	2	3	0	0	0	1	2	2	4	1	2	2	3	2	3	4	3	3	3	1	4	2	0	3	2	3	1	0	0
sample_TTAGGC_2721-17235_PB_L_003	1	1	2	3	2	0	2	0	2	2	0	2	3	2	2	0	0	3	0	1	2	3	0	0	0	1	2	2	4	1	2	3	3	2	3	4	3	4	3	1	4	2	0	3	2	3	1	0	0
sample_TTAGGC_2721-17273_PB_AHY_M	1	1	0	1	2	2	2	1	0	2	3	0	1	2	2	1	2	1	3	1	0	3	0	4	3	0	0	0	0	1	2	0	0	2	1	4	0	3	3	0	0	0	3	3	2	3	1	0	3
sample_TTAGGC_2721-17273_PB_AHY_M	1	1	0	3	2	2	4	1	0	2	3	0	3	2	2	1	3	3	3	1	0	3	0	4	3	0	0	0	0	3	2	0	0	2	3	4	0	4	3	0	0	0	3	3	2	3	1	0	3
sample_TTAGGC_2721-17284_PB_AHY_F	1	1	4	1	2	2	4	1	2	2	3	1	3	2	2	1	3	1	3	1	2	3	2	4	3	1	2	2	4	3	2	3	3	2	1	2	3	3	3	1	4	2	3	3	2	3	1	4	3
sample_TTAGGC_2721-17284_PB_AHY_F	1	1	4	1	2	2	4	1	2	2	3	2	3	2	2	1	3	1	3	1	2	3	2	4	3	1	2	2	4	3	2	3	3	2	3	4	3	4	3	1	4	2	3	3	2	3	1	4	3
sample_TTAGGC_2721-17330_PB_L_045	1	1	2	1	2	2	2	1	2	2	3	2	3	2	2	1	2	1	3	1	2	3	2	4	3	1	2	2	2	1	2	3	3	2	3	4	3	3	3	1	4	2	3	3	2	3	1	4	3
sample_TTAGGC_2721-17330_PB_L_045	1	1	2	3	2	2	2	1	2	2	3	2	3	2	2	1	2	3	3	1	2	3	2	4	3	1	2	2	4	1	2	3	3	2	3	4	3	4	3	1	4	2	3	3	2	3	1	4	3
sample_TTAGGC_2721-17332_PB_L_045	1	1	2	1	2	2	2	1	2	2	3	2	3	2	2	1	2	1	3	1	2	3	2	4	3	1	2	2	4	1	2	3	3	2	3	4	3	3	3	1	4	2	3	3	2	3	1	4	3
sample_TTAGGC_2721-17332_PB_L_045	1	1	2	3	2	2	2	1	2	2	3	2	3	2	2	1	2	3	3	1	2	3	2	4	3	1	2	2	4	3	2	3	3	2	3	4	3	4	3	1	4	2	3	3	2	3	1	4	3
sample_TTAGGC_2721-17355_MQ_AHY_F	1	1	2	1	2	0	4	1	2	2	3	2	1	2	2	1	3	3	3	1	2	3	2	4	3	1	2	0	2	1	2	2	3	2	3	4	3	3	3	1	4	2	3	3	2	3	1	4	3
sample_TTAGGC_2721-17355_MQ_AHY_F	1	1	4	3	2	0	4	3	2	2	3	2	3	2	2	1	3	3	3	1	2	3	2	4	3	1	2	0	4	1	2	2	3	2	3	4	3	4	3	1	4	2	3	3	3	3	1	4	3
sample_TTAGGC_2721-17408_PB_L_074	1	1	2	1	2	2	2	1	2	2	3	2	3	2	2	1	2	3	3	1	2	3	2	4	3	1	2	2	2	1	2	2	3	2	3	4	3	3	3	1	4	2	3	3	2	3	1	4	3
sample_TTAGGC_2721-17408_PB_L_074	1	1	4	3	2	2	2	1	2	2	3	2	3	2	2	1	3	3	3	3	2	3	2	4	3	1	2	2	4	1	2	3	3	2	3	4	3	4	3	1	4	2	3	3	2	3	1	4	3
sample_TTAGGC_PB_019_chick1	1	1	4	1	2	2	4	1	2	2	3	2	1	2	2	1	3	3	3	1	2	3	2	4	3	1	2	2	4	3	2	3	3	2	3	4	3	3	3	1	4	2	3	3	2	3	1	4	3
sample_TTAGGC_PB_019_chick1	1	1	4	1	2	2	4	1	2	2	3	2	1	2	2	1	3	3	3	1	2	3	2	4	3	1	2	2	4	3	2	3	3	2	3	4	3	4	3	1	4	2	3	3	2	3	1	4	3
[truncated: 541 more columns]
